# Supplementary material for: Gender differences in job quality and job satisfaction among doctors in rural western China
Source: BMC Health Serv Res. 2017 Dec 28;17:848. doi: 10.1186/s12913-017-2786-y (PMC5745800; doi:10.1186/s12913-017-2786-y)
Supplement: Additional file 1: — Organized original database for analization. (XLSX 195 kb) [file 12913_2017_2786_MOESM1_ESM.xlsx]

## Sheet: ORIGINAL DATASET
											JOB SATISFACTION
GENDER	TOTAL YEARS OF SERVICE	YEARS IN CURRENT FACILITIES	MARITAL STATUS	EDUCAION	PROFESSIONAL TITLE	MONTHLY SALARY	HOURLY WAGE	WEEKLY WORKING HRS	NUMBER OF NIGHT SHIFTS PER MONTH	CONTINUOUS WORKING TIME	JOB FULFILLMENT	EMPLOYEE RECOGNITION	RELATIONSHIPS WITH SUPERIORS	SUPERIORS'DECISION-MAKING ABILITY	JOB SECURITY	OPPORTUNITY TO UTILIZE SKILLS AND TALENTS	INSTITUTION POLICY IMPLEMENT	REMUNERATION COMPARED TO WORKLOAD	CHANCE OF PROMOTION	UTILIZATION OF SUBJECTIVE INITIATIVE	WORKING ENVIRONMENT	SENSE OF ACHIEVEMENT	RELATIONSHIP WITH COLLEGES
1	9	9	1	4	3	2800	10.7692	65	2	24	5	5	5	5	5	5	4	2	4	4	3	4	5
1	14	14	1	6	3	3000	18.75	40	0	8
1	8	8	1	5	2	1500	4.6875	80	7	30	5	2	4	4	4	4	4	1	3	4	2	5	5
1	5	1	0	5	2	1000	3.57143	70	7	24	4	2	2	2	3	3	1	3	2	2	2	2	3
1	35	11	1	2	2	2000	10.4167	48	0	5	4	3	4	4	4	4	4	2	2	4	4	4	4
1	22	4	1	4	3	4000	25	40	0	4	3	4	3	4	3	3	3	2	3	3	3	4	4
1	14	14	1	4	4	2500	8.92857	70	5	24	3	3	4	4	4	3	3	1	1	3	1	2	4
1	15	3	1	4	2	3000	13.3929	56	6	18	2	2	2	2	2	2	2	1	1	2	2	2	2
1	4	1	1	4	2	1500	6.81818	55	0	10	3	2	3	3	3	3	3	3	2	3	3	2	2
1	20	20	1	5	2	2550	10.8051	59	0	10	4	4	4	4	4	4	4	3	4	4	3	3	4
1	8	8	1	5	2	3000	15.625	48	0	10	3	2	3	4	4	3	4	3	3	3	3	4	4
1	33	13	1	1	2	3500	18.617	47	1	6	4	3	3	3	3	5	3	2	2	4	3	4	4
1	17	17	1	4	3	3000	17.8571	42	8	9	4	3	3	2	4	4	3	2	3	3	2	3	5
1	10	10	1	5	2	4000	20	50	8	7	3	3	3	3	3	3	3	3	3	3	3	3	3
1	7	7	1	5	2	3000	13.3929	56	6	30	3	3	3	4	3	3	3	2	3	2	2	3	4
1	6	6	0	5	2	1500	9.375	40	10	12	2	2	2	2	2	2	2	2	2	2	2	2	2
1	14	14	1	5	3	1400	4.86111	72	10	16	2	3	2	1	2	3	2	2	3	2	3	2	3
1	4	4	1	5	2	1300	4.51389	72	10	12	2	2	2	2	2	2	2	2	2	2	2	2	2
1	3	3	1	5	2	1500	12.5	30	12	9	3	3	3	3	3	3	3	2	2	2	4	3	3
1	13	3	1	5	3	1500	9.375	40	0	10	3	3	3	3	3	3	3	2	3	4	4	3	4
1	17	17	1	5	3	1500	9.375	40	0	10	1	1	1	1	1	1	1	1	1	1	1	1	3
1	3	3	0	5	2	1400	5	70	7	22	3	1	1	1	1	1	1	1	1	1	1	1	3
1	13	2	1	5	3	3032	6.76786	112	9	11	3	3	3	3	3	3	3	2	3	3	3	3	3
1	15	3	1	5	2	2000	6.94444	72	0	5	5	5	5	5	5	5	5	5	5	5	5	5	5
1	11	11	1	4	3	1300	5.70175	57	5	20	5	3	4	4	3	4	3	2	3	4	3	4	4
1	13	13	1	5	3	2000	8.77193	57	5	20	3	2	2	2	3	3	3	3	3	3	3	3	3
1	17	3	1	5	3	1600	9.52381	42	0	12	4	4	4	4	4	4	4	3	3	3	3	4	4
1	8	8	0	5	3	3000	18.75	40	0	7	4	3	2	3	4	3	3	3	3	4	3	4	4
1	18	18	1	5	3	3032	8.91765	85	7	20	3	1	1	1	1	3	1	1	1	1	1	1	5
1	11	11	1	4	3	1600	10	40	0	20	3	3	3	3	3	3	3	2	2	2	2	2	3
1	5	5	0	5	2	1600	8	50	6	18	4	4	4	4	4	4	4	3	3	4	4	4	4
1	4	4	1	5	0	1100	5.5	50	8	15	3	3	3	2	3	3	3	2	2	3	3	3	3
1	2	2	0	5	0	1500	6.69643	56	12	14	1	1	1	1	1	1	1	1	1	1	1	1	5
1	5	5	1	5	2	2612	7.17582	91	0	10	4	4	4	5	4	4	4	1	3	2	3	1	4
1	24	7	1	4	3	1800	10	45	0	9	3	2	3	3	3	4	3	2	3	3	3	3	4
1	24	11	1	4	3	2380	14.875	40	0	5	3	3	3	3	3	3	3	3	3	3	3	3	3
1	6	6		5	2	3000	16.6667	45	7	8	3	3	3	3	3	3	3	3	3	3	3	3	3
1	19	19	1	4	3	2500	8.92857	70	10	8	3	4	4	4	4	4	4	3	3	3	4	4	4
1	5	5	0	5	2	1500	6.57895	57	6	22	3	3	3	3	3	3	3	2	2	2	2	2	2
1	16	16	1	5	3	1800	5.05618	89	8	30	3	2	2	2	3	3	2	2	2	2	3	3	3
1	13	13	1	5	3	3032	10.8286	70	8	28	3	2	2	2	2	2	2	2	2	2	1	1	4
1	4	4	0	4	2	800	4.16667	48	0	6	4	3	3	3	3	3	2	1	2	4	1	2	4
1	13	13	1	4	1	2183	6.82188	80	8	22	3	3	3	3	4	4	4	3	3	3	3	4	4
1	13	13	1	2	2	2500	8.33333	75	2	80	3	1	2	1	3	3	1	2	2	3	3	3	5
1	7	3		5	1	1200	3.75	80	8	22	3	4	3	2	4	3	2	1	2	2	3	3	5
1	5	4	1	5	3	1200	5	60	0	10	3	2	2	2	2	2	2	1	2	2	1	1	4
1	11	11	0	4	2	2000	10.4167	48	6	12	2	3	3	2	3	4	2	2	1	3	3	2	4
1	29	29	1	5	4	3881	18.6587	52	6	16	3	1	1	2	3	3	3	2	1	3	2	4	3
1	21	21	1	4	3	2000	12.5	40	0	8	3	2	3	3	3	3	3	2	3	3	3	3	3
1	3	3	0	5	0	2600	11.6071	56	10	4	4	3	3	4	4	4	4	2	3	3	4	4	4
1	13	3	1	5	3	1200	3	100	8	30	4	4	4	3	3	4	3	2	3	3	3	3	4
1	13	13	1	4	3	2000	5.55556	90	9	20	4	3	3	4	4	3	4	3	3	3	2	3	3
1	7	4	1	5	2	2000	10.4167	48	0	6	4	3	3	3	4	4	3	2	2	3	3	4	3
1	14	3	1	4	3	1800	11.8421	38	0	8	4	4	4	4	4	4	4	2	3	4	3	3	4
1	19	19	1	4	3	1500	9.375	40	0	5	4	3	3	3	3	3	3	2	2	3	3	3	3
1	36	16	1	3	2	2000	10.4167	48	0	48	4	4	4	4	4	4	2	2	4	4	2	4	4
1	12	12	1	4	2	1500	10.7143	35	5	35	4	3	3	3	3	3	3	1	3	3	3	3	3
1	25	14	1	4	3	2200	13.75	40	0	10	4	4	3	4	3	3	4	2	3	3	2	4	4
1	15	15	1	5	3	3000	17.8571	42	2	5	3	3	3	3	3	3	3	3	3	3	4	3	4
1	4	4	0		2	3500	21.875	40	6	12	3	3	3	4	3	3	3	3	3	3	3	3	4
1	1	1		5	0	1000	3.125	80	6	36	3	3	3	3	3	3	3	3	3	3	3	3	3
1	18	18	1	4	2	1500	9.14634	41	0	4	4	4	4	4	4	4	3	3	3	4	4	4	4
1	3	3	0	5	2	2000	6.25	80	7	36	3	3	3	3	3	3	3	2	2	3	2	2	3
1	2	2	0	5	0	1800	6.42857	70	8	72	4	4	3	4	4	4	3	2	3	4	3	2	4
1	12	12	1	5	3	3000	13.1579	57	5	20	4	4	4	4	4	3	4	3	3	4	3	4	5
1	13	13	1	5	3	3500	13.2576	66	8	18	4	3	3	4	4	4	3	2	3	3	2	3	4
1	2	2	0	5	2	3000	8.06452	93	7	24	3	3	3	3	3	3	3	3	3	3	3	3	3
1	5	1	1	5	2	3000	14.7059	51	7	24	3	3	3	3	3	3	3	3	3	3	3	3	3
1	3	3	1	5	2	2000	8.77193	57	8	48
1	13	9	1	5	3	2800	15.5556	45	2	10	2	2	3	4	3	2	3	2	2	2	2	2	4
1	7	7	0	5	2	2000	4.46429	112	7	18	5	5	5	5	5	5	5	5	5	5	5	5	5
1	11	8	0	4	2	1800	8.03571	56	0	6	5	5	5	5	5	5	5	3	5	5	5	5	5
1	2	2	0	5	2	1500	9.375	40	0	10	4	4	4	4	4	4	4	4	4	4	4	4	4
1	6	5	1	5	2	2000	10	50	8	24	3	3	3	3	3	3	3	2	3	3	3	3	3
1	33	1	1	5	4	5000	28.4091	44	0	5	4	4	4	3	4	4	3	3	3	4	3	4	4
1	7	7	1	5	2	1500	6.46552	58	6	35	4	1	2	3	3	2	2	1	2	2	3	3	4
1	7	7	1	5	0	2000	7.14286	70	6	40
1	7	7	1	5	0	1500	3.82653	98	7	28	5	4	4	4	4	4	4	1	3	5	3	3	5
1	16	1	1	4	3	3500	21.875	40	4	8	5	3	3	4	3	3	3	1	3	3	3	3	3
1	20	10	1	4	3	1500	8.33333	45	0	45	4	3	3	4	4	4	3	3	3	4	3	4	5
1	4	4	0	4	2	1500	6.46552	58	0	13	3	3	3	3	3	3	3	3	3	3	3	3	3
1	3	3	0	4	2	800	3.63636	55	5	13	4	3	3	3	4	4	4	2	3	4	4	4	5
1	3	3	0	5		2000	7.14286	70	5	28	4	3	3	4	5	4	3	2	3	3	3	4	4
1	6	3	1	5	2	1000	3.57143	70	6	14	5	3	4	3	5	5	3	2	3	5	3	4	3
1	7	5	1	4	2	2300	10.4545	55	5	13	4	3	3	3	3	4	3	3	3	3	3	4	4
1	2	2	1	4	1	1700	6.07143	70	7	75	4	3	4	4	4	4	4	2	3	4	4	5	5
1	4	1	1	5	2	3000	11.0294	68	5	18	2	2	2	2	2	2	2	1	1	3	1	3	5
1	6	1	1	4	2	2000	5	100	5	36	3	4	4	5	4	4	4	2	3	3	4	4	5
1	5	5	1	5	2	3000	13.3929	56	5	56	3	3	3	3	3	3	3	3	3	3	3	3	3
1	9	9	1	5	3	3000	10	75	8	36	4	1	1	1	1	1	1	1	1	1	1	4	4
1	6	6	1	6	2	2612	7.77381	84	4	24	3	3	4	4	3	4	4	4	4	4	4	4	4
1	5	2	1	6	2	3500	12.5	70	8	36	4	4	4	4	4	4	4	3	4	4	4	4	4
1	7	7	0	5	2	2500	7.8125	80	8	30	3	2	3	3	3	3	3	2	3	3	3	3	3
1	5	5	0	5	2	2800	6.66667	105	6	48	3	3	4	4	4	4	4	2	3	3	4	4	4
1	2	2	0	5	2	2612	9.32857	70	8	12	3	3	3	3	3	3	3	3	4	4	4	4	4
1	1	1	0	6	2	3000	9.375	80	5	27	1	2	2	3	4	3	2	3	2	2	4	4	4
1	8	8	1	5	2	2612	8.1625	80	5	27	4	4	4	4	4	4	4	4	4	4	4	4	4
1	12	12	0	5	3	6000	18.9873	79	8	42	3	3	4	4	4	4	3	2	3	3	2	3	2
1	5	1	1	5	2	2000	2.97619	168	5	36	3	3	3	3	4	4	3	1	3	3	2	2	4
1	18	18	1	5	3	4000	28.5714	35	0	8	3	3	3	3	3	3	3	3	3	3	3	3	3
1	24	11	1	6	3	5000	27.7778	45	0	4	4	3	4	4	4	4	4	3	3	3	3	3	3
1	27	17	1	4	2	3000	15.3061	49	0	7	3	3	3	3	3	3	3	3	3	3	3	3	3
1	5	5	1	5	1	2000	11.9048	42	0	8	5	4	4	4	4	4	4	2	3	4	4	3	4
1	2	2	0	5	0	1700	10.625	40	0	10	5	4	5	5	5	5	5	3	3	4	5	5	5
1	7	7	0	5	2	2000	13.8889	36	0	5	3	3	3	3	4	4	3	2	2	3	3	2	3
1	28	10	1	5	4	3500	24.3056	36	0	10	4	4	4	3	4	4	3	2	4	4	4	5	4
1	8	8	1	5	2	2800	15.5556	45	0	10	4	3	3	4	4	3	3	3	3	4	3	1	5
1	21	9	1	4	3	2000	12.5	40	0	12	4	4	4	4	4	4	4	2	4	4	3	3	4
1	2	2	0	4	1	1600	11.4286	35	0	8	3	3	2	3	3	3	3	2	3	3	3	3	3
1	7	6	1	5	2	4000	14.2857	70	10	24	4	4	4	3	3	4	3	2	3	4	3	3	3
1	21	21	1	4	3	3000	13.3929	56	6	11	5	5	3	3	4	3	3	2	1	3	3	1	3
1	2	2	0	5	2	3000	11.9048	63	12	17	5	5	5	5	5	5	5	3	3	4	3	4	5
1	24	24	1	4	3	3000	12.5	60	4	14	5	5	5	5	5	4	4	4	4	5	3	4	5
1	18	18	1	5	3	3500	15.625	56	5	15	3	3	3	3	3	3	3	3	3	3	3	3	3
1	7	7	1	5	3	3000	11.3636	66	8	20	3	3	3	3	3	3	3	2	3	3	2	2	3
1	15	13	1	5	3	3000	9.375	80	10	28	3	3	3	3	3	3	3	2	2	2	2	2	3
1	28	13	1	4	3	2500	10.4167	60	3	12	3	3	3	3	3	3	3	2	2	2	2	3	4
1	40	23	1	3	3	3000	15.625	48	4	12	3	3	3	3	3	3	3	3	3	3	3	3	3
1	28	18	1	4	3	2200	11	50	4	12	3	3	3	3	3	3	3	2	3	3	3	3	4
1	28	18	1	5	4	3800	19.7917	48	7	12	3	3	3	4	3	3	3	3	3	3	3	3	4
1	17	14	1	5	3	2000	9.43396	53	8	12	3	4	3	3	4	3	3	2	3	4	4	3	4
1	21	2	1	4	3	1500	6.69643	56	8	36	5	5	5	5	5	5	5	1	1	5	1	5	5
1	11	11	1	5	2	1800	9	50	8	20	3	3	3	3	3	3	3	1	1	1	1	1	1
1	23	13	1	3	0	2400	17.1429	35	6	5	3	2	3	3	3	3	3	2	3	4	3	4	4
1	35	35	1	3	3	3000	15	50	0	12	3	3	3	3	4	3	2	2	3	4	3	4	4
1	31	31	1	4	4	3500	23.0263	38	1	18	3	3	3	3	3	3	3	3	3	3	3	3	3
1	32	32	1	4	2	2800	23.3333	30	0	3	3	4	4	3	4	4	4	3	3	4	4	4	4
1	32	32	0	4	3	2600	16.25	40	0	8	4	3	3	3	4	3	3	3	3	3	3	3	4
1	16	8	1	4	2	2000	12.5	40	0	4	4	4	4	4	4	4	4	3	4	3	4	4	4
1	30	30	1	4	4	3800	26.3889	36	0	13	4	3	4	4	4	4	4	4	4	4	4	4	4
1	37	37	1	3	3	3500	21.875	40	2	12	5	3	4	4	4	4	4	2	3	3	4	4	4
1	38	11	1	5	4	3000	15.625	48	0	10	5	3	3	4	5	5	3	3	3	3	4	4	4
1	42	11	1	5	4	4000	20	50	0	10	4	4	4	4	4	4	4	3	3	3	4	4	4
1	7	7	1	5	2	1900	9.89583	48	6	10	4	4	4	4	4	4	4	2	4	3	2	4	4
1	24	24	1	4	3	2500	13.8889	45	8	14	3	3	3	3	4	3	3	2	3	3	3	3	3
1	29	7	1	3	3	3000	14.1509	53	2	12	4	4	3	3	4	3	3	2	3	3	3	4	3
1	15	1	1	4	2	1800	8.18182	55	6	12	3	3	3	3	3	3	3	2	3	3	3	3	4
1	4	3	0	5	2	1900	8.48214	56	8	16	4	4	3	4	4	4	3	3	3	4	3	4	4
1	17	1	1	5	4	4000	23.8095	42	8	49	3	3	3	3	2	3	3	3	3	3	3	3	3
1	11	7	1	5	2	2900	10.6618	68	9	28	3	4	4	4	4	4	3	4	4	4	4	4	4
1	1	1	0	5	2	1800	7.25806	62	8	36	4	3	3	4	3	3	3	1	3	3	3	3	4
1	23	1	1	4	3	1980	8.68421	57	5	20	4	4	4	4	4	4	4	4	4	4	4	4	4
1	11	11	0	5	2	3600	25	36	0	44	5	5	5	5	4	5	5	3	3	3	4	4	4
1	5	1	1	4	1	2000	8.33333	60	9	36	5	5	5	5	5	5	5	5	5	5	5	5	5
1	2	2	0	5	2	1300	5.07812	64	9	15	4	4	4	4	4	4	4	3	3	3	3	3	4
1	26	26	1	4	2	2000	12.5	40	0	8	3	4	5	5	5	4	4	4	4	3	3	3	4
1	31	6	1	4	3	3000	21.4286	35	0	7	4	4	4	4	4	4	4	4	3	3	3	3	4
1	35	27	1	4	3	3000	15	50	0	20	5	5	5	5	5	5	5	5	5	5	5	5	5
1	11	6	1	5	2	2000	14.2857	35	0	7	4	4	4	4	4	4	4	4	4	4	4	4	4
1	24	24	1	3	3	3000	15.625	48	0	8	5	5	5	5	5	5	5	5	5	5	5	5	5
1	32	32	1	3	4	3000	21.4286	35	0	12	5	5	5	5	5	5	5	5	5	5	5	5	5
1	6	6	1	5	2	1690	10.8333	39	4	24	3	3	3	4	3	3	3	3	3	3	3	3	4
1	6	6	1	5	2	1800	11.25	40	1	24	3	3	3	3	4	3	4	4	3	4	3	3	4
1	5	5	1	5	2	2200	10.5769	52	4	13	3	4	4	4	4	4	4	4	3	4	3	3	5
1	6	6	1	5	2	1690	7.16102	59	1	24	3	3	3	4	3	3	3	3	3	3	3	3	4
1	9	4	0	5	2	2500	6.51042	96	8	46	4	3	4	4	2	4	2	3	2	2	2	2	2
1	9	9	1	4	2	3000	8.33333	90	6	12	5	4	5	5	5	5	4	2	3	4	2	4	5
1	4	4	0	5	2	4000	17.8571	56	7	18	3	1	1	1	3	2	1	1	1	3	5	2	4
1	17	9	1	5	3	3000	18.75	40	8	36	3	3	3	3	3	2	3	2	3	3	3	3	4
1	17	9	1	5	3	3000	18.75	40	8	36	2	3	2	2	2	2	2	2	2	2	2	2	4
1	19	19	1	4	4	3200	20	40	0	8	2	3	4	4	3	4	3	4	3	3	3	4	3
1	33	12	1	4	2	2612	18.1389	36	0	42	4	4	4	4	3	3	3	2	2	3	2	4	4
1	14	14	1	5	2	3000	12.5	60	10	40	5	5	5	5	5	5	5	5	5	5	5	5	5
1	7	7	1	5	5	2350	9.47581	62	3	14	4	2	1	3	3	3	3	2	3	3	2	3	4
1	10	10	1	5	2	2200	7.85714	70	8	48	4	3	3	3	3	3	3	3	3	3	3	3	4
1	10	10	1	5	0	2500	13.0208	48	0	12	3	4	4	4	4	4	4	3	4	4	4	4	4
1	18	18	1	5	3	1500	8.52273	44	8	18	4	4	4	5	5	5	5	2	4	4	4	5	5
1	19	19	1	5	4	3000	13.8889	54	7	12	4	5	4	4	5	5	4	3	4	4	4	4	4
1	15	15	1	5	4	3000	12.7119	59	4	18	2	1	4	2	3	4	2	1	1	3	1	3	3
1	31	31	1	3	4	4000	7.93651	126	15	42	4	3	3	4	4	4	4	2	3	4	3	4	4
1	7	7	1	4	2	2300	5.69307	101	10	14	4	3	3	3	3	3	3	3	3	3	3	4	3
1	15	15	1	4	2	2100	8.75	60	10	24	3	3	3	3	3	3	3	3	4	4	4	3	3
1	24	24	1	4	3	2000	4.90196	102	2	14	4	4	4	3	4	3	4	3	3	2	3	4	4
1	16	16	1	3	2	1500	10.1351	37	0	8	2	3	4	4	4	3	3	3	2	1	3	2	4
1	37	25	1	3	2	3200	20	40	0	8	4	4	4	4	4	4	4	2	4	4	4	4	4
1	26	26	1	4	2	4900	35	35	0	7	5	5	5	5	5	5	5	5	4	4	4	4	4
1	38	15	1	4	2	3200	22.8571	35	2	7	5	5	5	5	5	5	5	5	5	5	5	5	5
1	6	6	1	5	2	2500	10.4167	60	0	8	3	3	3	3	3	3	3	3	3	3	3	3	3
1	23	8	1	5	2	3000	15.625	48	2	11	5	5	5	5	5	5	5	5	5	5	5	5	5
1	30	24	1	5	3	4000	18.5185	54	1	10	3	4	4	4	4	4	3	3	3	3	3	4	5
1	17	17	1	5	4	5000	23.1481	54	4	48	5	4	4	4	4	4	4	2	3	3	2	2	4
1	33	21	1	3	3	5000	22.7273	55	5	13	3	4	4	4	4	4	4	1	2	2	1	1	1
1	9	9	0	5	3	4000	21.7391	46	0	14	4	5	4	5	5	5	4	2	5	5	1	3	5
1	26	26	1	5	4	4000	17.8571	56	2	16	4	5	5	5	5	4	4	2	3	3	3	4	5
1	27	27	1	4	4	5000	31.25	40	2	24	4	4	4	4	5	4	4	3	4	4	4	4	4
1	23	23	1	4	2	4000	22.2222	45	0	7	4	4	4	4	4	4	4	4	4	4	3	4	4
1	11	2	1	5	3	4000	20	50	4	12	4	4	4	4	4	4	4	3	4	4	3	3	5
1	11	11	1	5	3	5000	27.7778	45	0	13	4	4	4	4	4	4	4	3	4	4	4	4	4
1	24	3	1	6	3	3800	13.5714	70	5	20	3	3	4	4	3	3	3	2	3	4	3	2	3
1	38	38	1	4	3	5000	26.0417	48	5	14	4	3	3	3	3	3	3	3	3	3	3	3	3
1	16	16	1	5	3	4000	20	50	4	14	4	3	3	4	3	3	3	2	3	3	3	3	3
1	20	3	1	5	4	6500	27.0833	60	0	14	5	5	4	5	4	5	2	2	4	3	1	3	4
1	20	20	1	4	3	3500	17.5	50	0	8	4	3	3	4	4	3	3	2	2	3	4	4	4
1	36	32	1	3	3	5000	27.7778	45	1	27	4	4	4	3	4	4	3	2	2	3	3	4	4
1	30	25	1	1	2	3500	20.8333	42	0	8	3	3	3	3	3	3	3	3	3	3	3	3	3
1	41	32	1	3	3	4500	28.125	40	0	8	4	4	4	4	4	3	3	2	2	3	3	4	4
1	20	9	1	4	3	2500	15.625	40	0	7	5	5	5	4	4	4	4	2	3	4	3	4	4
1	30	16	1	5	4	2800	17.5	40	0	8	3	3	4	4	4	3	4	4	3	3	4	3	4
1	34	20	1	4	2	5000	17.3611	72	8	10	3	3	3	3	3	3	3	3	3	3	2	3	4
1	3	3	0	5	2	4000	13.8889	72	7	36	3	3	3	3	3	3	3	3	3	3	3	3	3
1	9	2	1	5	2	4000	13.8889	72	8	18	3	3	3	3	3	3	3	3	3	3	2	3	4
1	9	9	0	5	3	4000	20	50	6	18	3	3	3	3	4	3	2	2	2	3	2	3	5
1	14	14	1	4	2	2500	15.625	40	1	10	2	4	3	3	4	2	2	2	3	3	3	3	4
1	5	5	1	4	2	2000	8.92857	56	0	60	3	3	3	3	3	3	3	2	2	2	2	2	2
1	26	26	1	4	3	3000	25	30	0	8	4	5	5	5	4	5	5	3	5	5	5	5	5
1	29	29	1	4	4	1800	15	30	0	8	4	4	4	4	4	4	4	2	3	3	3	3	4
1	20	20	1	4	2	2000	11.9048	42	1	10	3	3	3	3	3	3	3	3	3	3	3	3	3
1	3	3	0	6	2	2612	16.325	40	1	5	3	3	3	3	3	3	3	3	3	3	3	3	4
1	27	11	1	5	4	5000	31.25	40	1	44	3	3	3	3	3	3	3	3	3	3	3	3	3
1	26	26	1	5	4	5000	28.4091	44	4	16	3	3	3	3	3	3	3	3	3	3	3	3	3
1	39	23	1	4	4	5000	22.3214	56	0	5	4	4	5	5	5	5	5	3	3	4	3	4	4
1	26	26	1	4	0	3500	15.625	56	1	24	4	4	4	4	4	4	4	2	2	3	3	3	3
1	30	27	1	5	4	3881	16.7284	58	8	28	5	5	5	5	5	5	5	3	3	4	3	4	5
1	22	12	1	5	3	4000	22.7273	44	5	12	4	5	4	5	4	4	4	3	4	4	4	4	4
1	25	4	1	5	4	5000	27.1739	46	0	11	5	5	5	5	5	5	5	5	5	5	5	5	5
1	22	14	1	4	4	3000	18.75	40	0	6	5	5	5	5	5	5	5	5	5	5	5	5	5
1	30	30	0	5	2	3000	17.0455	44	1	9	4	4	4	4	4	4	4	3	3	3	3	3	3
1	27	8	1	4	4	4000	14.2857	70	0	12	2	2	3	4	3	3	3	2	3	3	2	2	2
1	12	12	1	4	2	4000	17.8571	56	6	60	5	5	3	4	5	5	5	5	4	3	3	3	3
1	18	2	1	5	0	4000	11.1111	90	6	36	5	5	5	5	5	5	5	4	5	4	3	5	5
1	27	9	1	4	4	4000	16.6667	60	10	18	5	5	5	5	5	5	5	4	5	4	3	5	5
1	42	4	1	3	3	2000	12.5	40	7	56	3	3	3	3	3	3	3	2	3	3	3	3	4
1	31	31	1	4	4	7000	25	70	15	70	4	5	5	5	5	5	5	3	4	4	4	5	3
1	25	25	1	5	4	4000	16.6667	60	4	18	4	5	5	5	5	5	5	2	4	4	4	3	4
1	10	10	1	5	3	2500	12.5	50	7	28	4	3	3	4	3	3	3	2	3	2	3	2	4
1	22	22	1	3	3	3000	16.3043	46	0	5	5	4	4	5	5	5	4	4	4	3	4	5	5
1	27	1	1	5	4	6000	34.0909	44	0	5	4	4	4	4	4	4	4	4	3	4	4	3	4
1	19	19	0	5	4	4500	19.3966	58	9	60	3	3	3	4	3	3	3	2	3	3	2	3	4
1	28	6	1	4	4	2500	10.4167	60	7	24	4	4	4	4	5	5	4	4	3	4	3	4	5
1	23	23	1	5	4	1200	5.35714	56	7	48	3	2	3	3	3	3	3	1	2	2	3	3	3
1	21	21	1	4	3	3000	18.75	40	1	5	4	5	3	3	3	4	4	2	3	3	3	4	5
1	25	25	1	3	2	2800	17.5	40	0	8	3	3	3	2	3	3	3	2	3	3	3	3	4
1	5	5	1	4	2	2400	15	40	0	8	3	3	3	3	3	3	3	1	2	3	3	3	3
1	19	18	1	4	3	1000	5	50	8	9	4	4	4	3	4	4	3	4	4	4	3	4	4
1	16	3	1	4	3	1000	5.20833	48	8	9	3	4	4	4	4	3	4	4	4	3	4	4	4
1	13	7	1	4	2	3000	15.625	48	5	8	4	3	4	3	4	3	3	3	3	4	4	4	4
1	29	29	1	4	4	2100	9.05172	58	10	32	3	3	3	3	3	3	3	3	3	3	3	3	3
1	23	23	1	3	3	2900	18.125	40	0	8	3	4	3	3	3	3	3	2	3	3	3	4	4
1	21	21	1	4	2	2600	16.25	40	0	8	3	3	2	3	3	3	3	1	3	4	3	4	4
1	21	21	1	5	5	12000	42.8571	70	6	24	2	1	1	1	2	2	1	1	1	3	2	3	4
1	17	17	1	5	3	2000	7.14286	70	6	24	3	1	1	1	3	3	3	1	1	1	1	1	3
1	21	21	1	5	4	4000	20	50	6	16	4	4	4	4	4	4	4	4	4	4	4	4	4
1	21	16	0	5	5	2000	8.92857	56	6	18	4	3	3	5	4	4	4	3	3	4	4	4	5
1	15	13	1	5	3	4500	20.4545	55	6	21	3	3	3	3	3	3	3	3	3	3	3	3	4
1	7	7	1	5	3	3500	19.4444	45	10	32	3	3	1	1	1	3	1	1	1	3	2	3	4
1	16	16	1	5	4	5000	31.25	40	5	21	3	1	1	1	1	1	1	1	1	1	3	3	3
1	5	5	1	5	3	4000	20	50	10	16	2	3	3	3	2	2	2	1	1	2	2	2	1
1	17	2	1	4	3	3000	15	50	8	28	2	1	1	1	3	2	2	2	3	2	1	3	4
1	9	9	0	5	2	2000	12.5	40	5	8	3	3	3	3	3	3	3	3	3	3	3	3	3
1	8	8	1	5		2000	12.5	40	5	9	3	3	3	3	3	3	3	3	3	3	3	3	3
1	9	9	1	5	3	3000	8.92857	84	8	28	3	3	3	3	3	3	3	3	3	3	3	3	3
1	23	13	1	4	4	8000	40	50	1	12	4	4	4	4	4	4	4	4	4	4	3	4	4
1	41	7	1	3	2	4800	30	40	1	10	4	4	4	4	4	4	4	4	4	4	4	4	4
1	7	7	1	5	2	4000	16.6667	60	6	20	4	4	4	4	4	4	4	3	3	4	3	3	4
1	23	13	1	5	4	7000	33.6538	52	4	12	4	3	3	4	3	3	4	2	3	3	3	3	3
1	18	18	1	5	4	4000	20	50	2	18	3	3	3	3	3	3	3	3	3	3	3	3	3
1	7	7	1	5	2	4000	18.8679	53	5	33	3	4	4	4	4	4	4	2	3	4	4	4	4
1	12	8	1	5	3	4000	17.8571	56	6	45	4	4	4	4	4	4	4	3	3	4	4	4	4
1	15	15	1	5	3	3500	12.5	70	3	15	2	3	2	1	3	3	3	2	2	4	1	2	4
1	6	6	1	5	2	3500	12.5	70	7	48	3	3	3	3	3	3	3	1	3	3	3	3	4
1	15	15	1	5	4	6000	37.5	40	30	60	3	3	3	3	4	4	2	2	3	4	2	3	4
1	16	16	1	5	4	3000	15.625	48	4	12	5	5	5	5	5	5	5	5	5	5	5	5	5
1	10	10	1	5	2	2000	12.5	40	12	14	4	4	4	4	4	4	4	3	4	4	4	4	4
1	28	2	1	5	4	6000	28.8462	52	3	12	3	3	3	4	3	4	3	2	3	3	3	3	3
1	18	18	1	5	4	5000	20.8333	60	4	18	3	3	3	3	4	3	3	2	3	3	2	3	4
1	1	1	0	6	0	1500	7.5	50	1	10	3	3	3	3	3	3	3	2	3	3	3	3	3
1	16	16	1	5	3	5500	22.9167	60	6	24	4	4	4	4	4	4	4	3	3	3	1	3	4
1	3	3	1	5	1	4000	28.5714	35	1	7	3	3	3	3	3	3	3	3	3	3	3	3	3
1	6	6	1	5	2	2612	7.25556	90	10	26	4	3	4	4	4	4	3	2	2	3	2	4	4
1	6	6	1	5	2	2612	7.25556	90	10	26	4	3	4	4	4	4	3	2	2	3	2	3	4
1	6	6	1	5	2	2612	7.68235	85	10	26	4	3	4	4	4	4	3	2	2	2	2	3	3
1	4	1	1	6	2	6800	17.7083	96	6	36	5	1	1	1	1	1	1	2	1	4	3	5	5
1	4	4	1	5	2	7800	20.3125	96	6	36	5	1	1	1	1	1	1	2	1	4	3	5	5
1	2	2	1	6	2	6800	17.7083	96	6	36	5	1	1	1	1	1	1	2	1	4	3	5	5
1	1	1	1	6	2	6800	17.7083	96	6	36	5	1	1	1	1	1	1	2	1	4	3	5	5
1	34	34	1	4	3	4000	20.8333	48	0	10	4	1	2	1	1	4	1	1	1	4	4	1	4
1	4	4	1	5	2	2000	10	50	0	10	3	3	3	3	3	3	3	3	3	3	3	3	3
1	7	7	0	5	2	3000	18.75	40	0	8	2	3	3	4	3	3	3	2	1	3	3	2	4
1	9	9	1	5	3	3500	12.1528	72	6	32	3	4	3	3	3	4	3	4	4	4	4	4	4
1	31	20	1	5	4	4900	15.7051	78	8	22	4	3	3	3	3	4	4	2	3	3	3	4	4
1	15	15	1	5	4	4000	16.6667	60	7	10	4	3	3	3	4	4	3	1	2	4	4	4	4
1	15	15	1	5	4	3000	8.15217	92	7	130
1	36	31	1	5	5	5000	26.0417	48	6	45	4	4	4	3	4	3	3	3	4	3	4	4	4
1	14	9	1	5	3	5000	25	50	7	28	3	3	3	3	3	3	2	2	2	2	2	2	2
1	27	23	1	3	3	3500	11.3636	77	8	15	2	3	1	1	3	3	3	1	1	1	1	1	3
1	11	1	1	5	0	2800	11.6667	60	5	24	5	4	4	4	4	4	4	3	4	3	3	3	5
1	24	1	0	5	4	3400	10.119	84	6	48	5	4	4	4	4	4	4	3	4	3	3	3	5
1	15	15	1	5	4	4000	13.1579	76	4	24	4	3	4	4	4	3	2	2	2	2	3	3	3
1	31	29	1	5	3	5000	14.881	84	6	18	3	3	3	3	4	4	3	3	3	3	3	3	4
1	22	14	1	5	4	3000	10.4167	72	4	24	4	4	3	4	4	4	4	4	3	3	3	4	4
1	13	13	1	5	3	3000	7.5	100	10	48	3	3	4	4	4	4	4	3	3	4	4	4	4
1	21	21	1	4	4	2000	3.37838	148	10	48	2	3	3	3	3	3	3	3	3	3	3	3	3
1	28	25	1	4	3	3600	18	50	0	30	5	5	5	5	5	5	5	3	3	3	3	3	5
1	29	6	1	4	4	3944	19.72	50	0	9	4	4	4	4	4	4	3	3	3	4	3	3	4
1	37	18	1	5	4	1500	7.65306	49	0	49	5	5	5	5	5	5	5	5	5	5	5	5	5
1	20	20	1	4	0	4000	18.1818	55	0	14	4	4	4	3	4	4	2	3	2	3	3	3	4
1	35	27	1	3	3	4000	20.4082	49	0	49	4	4	4	4	4	4	4	4	4	4	4	4	4
1	5	4	1	5	2	1500	6.25	60	4	12	2	3	3	3	2	3	2	2	4	3	3	3	3
1	31	11	1	3	4	5600	20	70	8	16	3	2	3	4	4	3	2	2	2	3	2	2	2
1	14	14	1	5	4	3500	12.5	70	4	24	3	3	2	3	4	4	3	1	3	3	2	4	3
1	28	3	1	5	4	4500	16.0714	70	5	20	3	3	3	3	3	3	3	3	3	3	3	3	3
1	28	3	1	4	3	3500	10.9375	80	6	20	3	3	3	4	4	4	3	3	3	3	3	3	4
1	13	2	1	5	2	3500	18.2292	48	10	48	3	4	4	4	4	4	3	3	3	3	3	4	4
1	21	4	0	5	3	3500	21.875	40	6	12	4	3	3	3	3	3	3	2	2	3	3	3	3
1	26	25	1	4	3	3200	20	40	5	10	3	2	2	2	3	3	2	3	3	3	4	4	4
1	28	19	1	4	3	3000	13.3929	56	0	11	3	3	3	3	3	4	3	3	3	4	1	3	5
1	3	2	0	4	0	1700	8.85417	48	7	50	3	3	3	3	3	3	3	3	3	3	3	3	3
1	3	2	1	5	0	1500	8.92857	42	7	44	3	4	4	3	4	3	3	4	4	3	3	4	4
1	3	2	1	5		1500	6.25	60	7	24	2	3	1	3	3	4	2	3	2	3	3	2	3
1	22	3	1	3	2	2700	13.5	50	10	48	4	3	3	3	2	3	3	3	2	3	3	4	5
1	11	4	0	4	2	2000	8.33333	60	1	50	4	3	3	3	2	3	3	2	3	3	3	4	5
1	12	2	1	5	2	1400	7	50	7	14	3	3	3	3	3	3	3	3	3	3	3	3	3
1	21	21	1	5	2	3500	14.5833	60	3	25	4	3	3	3	4	4	4	4	3	4	3	3	3
1	2	2	0	5		3000	10.7143	70	1	12	2	3	3	3	2	3	4	3	3	2	3	3	3
1	9	9	1	5	3	2000	8.33333	60	6	48	4	4	4	3	4	4	3	3	3	4	4	4	4
1	16	14	1	5	3	3000	13.3929	56	5	6	4	3	3	4	4	3	3	4	4	3	3	4	4
1	5	5	0	5	0	1500	8.33333	45	4	18	4	4	4	3	3	4	4	4	4	3	3	3	3
1	5	5	0	4	0	1200	6	50	4	20	4	4	4	3	4	4	4	3	3	3	4	4	4
1	3	3	0	5	2	1800	6.42857	70	8	12	4	4	4	3	3	3	2	2	3	3	3	3	3
1	21	9	1	5	4	3000	12.5	60	8	12	4	3	3	3	3	3	3	1	3	3	2	3	4
1	5	5	1	4	0	1000	3.57143	70	0	15	4	4	4	4	3	3	4	4	3	3	3	3	3
1	12	12	1	4	0	2400	15	40	0	14	5	5	5	5	5	5	5	5	5	5	5	5	5
1	22	22	1	5	4	4000	25	40	0	45	4	4	4	5	5	4	5	4	3	3	3	3	5
1	13	13	1	3	0	1900	11.875	40	0	48	5	5	5	5	5	5	5	5	3	3	5	5	5
1	41	13	1	4	1	2000	12.5	40	20	12	4	4	4	4	4	4	4	1	2	3	2	3	5
1	20	20	1	3	2	3000	18.75	40	0	12	4	4	4	4	4	4	4	4	4	4	4	4	4
1	21	21	1	4	2	3000	18.75	40	0	10	3	3	3	3	3	4	4	4	4	4	4	4	4
1	17	17	1	3	2	2800	17.5	40	0	6	5	5	5	5	5	5	5	2	3	3	5	5	5
1	22	4	1	4	2	2900	18.125	40	0	40	4	4	4	5	4	4	3	3	3	3	3	3	4
1	4	4	1	5	1	3000	7.5	100	8	36	1	1	1	3	1	3	1	1	1	1	3	1	3
1	7	7	1	5	2	4000	22.2222	45	8	14	5	4	3	3	3	4	3	2	3	3	4	3	4
1	4	4	0	5	2	2500	8.92857	70	6	48	4	3	3	3	3	4	3	3	3	3	3	4	3
1	7	7	1	5	2	3000	15.625	48	7	28	4	3	2	3	3	3	1	2	3	3	2	3	5
1	11	2	1	5	3	2800	11.6667	60	8	30	4	3	2	2	3	3	2	2	2	3	1	3	4
1	18	18	1	4	4	5500	19.6429	70	6	28	3	3	3	3	4	4	3	2	3	2	2	4	4
1	6	6	1	5	2	2300	9.58333	60	7	20	4	4	3	2	3	4	3	3	4	4	2	3	4
1	17	17	1	5	3	6000	30	50	7	55	3	3	3	3	3	3	3	3	3	3	3	3	3
1	6	6	1	5	2	3000	7.5	100	8	48	4	4	4	5	5	4	4	5	5	4	4	4	5
1	24	3	1	4	3	2500	15.2439	41	0	9	4	3	2	2	4	4	2	1	2	3	2	2	4
1	5	5	1	5	2	2800	11.6667	60	8	32	4	3	3	4	3	3	2	2	2	3	2	3	4
1	4	4	0	5		2000	7.14286	70	8	32	2	2	4	4	3	3	2	2	2	2	3	3	4
1	21	21	1	4	2	2000	8.33333	60	7	14	3	3	3	3	3	3	3	3	3	3	3	3	3
1	30	15	1	3	3	2800	12.5	56	0	12	3	3	3	3	3	3	3	1	1	1	1	1	1
1	5	5	1	4	2	2300	10.2679	56	4	24	3	3	3	3	3	3	3	1	1	1	1	1	1
1	4	4	0	4	0	2500	8.92857	70	10	24	3	2	3	1	2	3	3	1	1	1	1	1	2
1	19	19	1	4	3	3000	13.3929	56	5	24	4	1	4	4	5	5	3	4	4	4	4	4	4
1	25	25	1	3	3	2500	11.1607	56	6	16	4	3	3	3	3	3	3	1	1	1	1	1	1
1	18	18	1	5	3	2000	9.61538	52	10	20	4	4	4	4	4	4	4	4	4	4	4	4	4
1	22	23	1	5	4	3000	9.49367	79	8	20	3	1	2	3	3	3	2	2	3	3	2	3	3
1	8	8	1	5	2	2600	16.25	40	0	8	4	4	4	4	4	4	4	1	1	1	1	1	2
1	37	11	1	3	3	3000	18.75	40	0	15	3	3	4	4	4	4	3	2	2	2	2	2	2
1	13	13	1	4	2	2000	11.1111	45	0	16	4	4	4	2	4	4	4	1	2	2	2	2	2
1	3	3	0	5	1	2000	9.61538	52	6	16	4	3	3	4	4	4	4	1	1	1	2	1	1
1	16	16	1	5	4	2300	12.7778	45	2	12	3	3	3	3	3	3	3	3	3	1	4	4	4
1	4	4	0	5	1	1900	9.5	50	3	17	3	3	3	3	3	3	3	2	2	2	2	2	2
1	2	2	0	4	1	2860	14.8958	48	3	24	1	2	3	4	5	4	3	1	2	3	4	5	4
1	2	2	0	4	0	900	5.625	40	3	10	4	3	5	4	4	3	3	2	2	2	2	2	2
1	15	12	1	5	2	1000	4.16667	60	3	10	2	2	3	3	2	2	3	2	4	2	4	4	4
1	22	7	1	5	3	2300	11.5	50	6	15	4	4	3	3	3	2	1	2	2	2	2	2	2
1	10	6	1	3	3	1000	5	50	7	10	3	2	2	2	1	3	3	1	1	1	2	2	2
1	10	10	1	5	2	2100	8.75	60	6	16	2	1	1	1	1	1	1	2	2	2	2	2	2
1	8	8	1	5	2	2000	10	50	6	15	4	3	3	3	3	4	4	1	1	2	2	2	2
1	2	2	0	5	2	1700	10.119	42	10	16	4	4	3	4	4	4	4	1	1	1	1	1	2
1	4	4	1	5	2	2300	14.375	40	6	17	4	4	2	4	4	3	3	3	3	2	3	4	4
1	23	23	0	5	3	1200	3.33333	90	12	28	5	5	1	1	5	1	1	1	1	1	1	3	2
1	29	3	1	4	4	3800	18.2692	52	7	12	5	4	3	4	4	3	3	3	1	2	2	1	2
1	26	2	1	4	3	3000	15.625	48	6	16	3	3	3	3	3	3	3	1	2	2	2	2	2
1	4	3	0	4	0	2000	8.33333	60	8	22	5	3	3	3	4	3	4	1	1	1	2	1	1
1	21	11	1	5	3	2100	6.5625	80	3	20	5	2	2	2	2	2	2	1	1	1	1	1	2
1	2	2	0	5	2	2000	10	50	8	24	4	3	2	3	3	3	3	2	1	1	2	1	2
1	4	4	0	5	1	1700	7.08333	60	8	18	4	3	2	3	3	3	3	1	1	1	2	1	2
1	8	5	1	5	1	2000	10.6383	47	5	15	4	5	4	4	5	4	4	2	2	2	2	2	2
1	7	7	1	5	2	2200	6.875	80	6	16	2	2	2	2	3	3	2	1	1	3	3	2	4
1	4	4	0	5	2	2000	5.55556	90	6	20	5	3	3	1	4	5	1	1	1	5	1	4	5
1	7	7	1	5	2	2000	7.14286	70	8	28	3	2	1	1	3	2	2	1	1	1	1	4	4
1	32	27	1	3	4	5000	16.2338	77	6	18	3	3	4	4	4	3	2	1	1	1	1	1	1
1	18	2	1	4	3	2000	7.14286	70	8	18	4	2	1	2	2	3	3	1	1	1	1	1	2
1	6	2	0	5	2	2200	7.85714	70	9	18	3	4	4	4	4	4	4	1	2	2	2	2	2
1	8	8	1	5	2	3000	9.61538	78	8	16	4	3	3	3	3	3	3	2	1	2	2	2	2
1	25	18	1	5	3	3000	20.8333	36	0	8	4	2	1	1	3	3	2	1	1	1	2	2	2
1	23	15	1	4	3	2500	7.8125	80	6	17	2	2	2	3	3	3	4	2	2	3	3	3	3
1	13	13	1	5	3	3500	10.9375	80	0	11	3	2	2	2	3	2	3	2	2	2	2	2	2
1	4	4	1	5	2	4000	20	50	4	18	4	3	2	2	3	2	3	1	2	2	2	1	2
1	13	3	1	5	2	2800	14	50	4	18	1	3	2	3	1	2	2	2	1	2	2	1	2
1	12	12	1	5	2	4000	20	50	2	18	4	2	2	2	4	4	3	3	4	2	2	4	2
1	3	3	1	4	1	2000	7.14286	70	10	22	5	4	4	3	5	5	5	1	5	5	5	5	5
1	4	4	1	5	2	2800	8.75	80	5	24	4	2	3	3	4	4	3	1	1	2	2	2	2
1	3	3	0	4	1	2200	8.46154	65	8	16	3	2	3	2	3	3	3	1	1	1	1	1	2
1	4	4	1	5	2	2000	10.4167	48	5	15	5	4	4	3	3	3	3	4	3	3	3	3	3
1	5	5	0	5	2	2500	13.587	46	4	12	3	3	3	3	3	3	3	1	1	1	1	1	1
1	14	4	1	5	2	2000	9.61538	52	4	16	1	2	3	3	3	3	3	2	2	3	3	3	4
1	6	6	0	5	2	2400	10.7143	56	4	18	3	3	4	4	4	4	3	3	1	2	1	2	2
1	2	2	0	5	2	2400	10.7143	56	4	24	3	3	4	4	4	4	3	1	3	2	1	2	2
1	23	23	1	5	4	3000	9.86842	76	6	20	4	4	3	3	3	3	3	1	1	2	2	2	2
1	20	20	1	5	4	3000	9.86842	76	6	20	4	4	3	3	3	3	3	1	1	2	2	2	2
1	20	20	1	5	3	3000	10.7143	70	5	20	3	3	4	2	2	2	4	1	2	2	2	2	2
1	24	24	1	5	4	3000	9.86842	76	6	20	4	4	3	3	3	3	3	1	1	2	2	2	2
1	19	19	1	5	4	3000	10.4167	72	5	22	4	4	3	3	3	3	3	1	1	2	2	2	2
1	33	33	1	4	4	4000	14.2857	70	5	25	5	5	5	5	5	5	5	1	2	2	2	2	2
1	3	3	0	5	0	3000	13.8889	54	6	15	3	3	3	3	3	3	3	2	2	3	3	3	4
1	16	16	1	5	3	3000	13.3929	56	5	16	3	3	2	2	3	3	3	2	2	2	2	2	2
1	6	6	1	5	2	2800	13.4615	52	6	18	5	5	5	5	5	5	5	5	5	5	5	5	5
1	7	7	1	5	2	2800	12.963	54	5	19	5	5	5	5	5	5	5	5	5	5	5	5	5
1	6	6	1	5	2	2800	14	50	5	18	5	5	5	5	5	5	5	5	5	5	5	5	5
1	8	8	1	5	2	2800	14	50	6	16	5	5	5	5	5	5	5	5	5	5	5	5	5
1	9	9	1	5	2	3000	15	50	4	20	3	2	3	2	3	3	3	2	2	2	1	1	2
1	3	3	0	5	2	2500	10.4167	60	6	12	4	4	3	3	4	4	3	3	3	3	3	3	3
1	8	8	1	5	2	2000	8.33333	60	8	20	3	3	3	4	3	4	4	2	2	3	3	3	3
1	9	8	1	5	2	3000	12.5	60	8	15	3	3	3	4	4	4	3	2	2	2	1	2	2
1	18	12	1	5	3	3200	14.8148	54	6	16	4	2	3	3	3	4	3	3	2	3	3	3	3
1	13	8	1	4	3	2600	10.8333	60	8	24	3	4	3	2	3	3	4	4	4	2	2	2	3
1	13	13	1	4	2	2600	9.28571	70	8	24	3	2	1	2	2	3	1	3	2	2	3	2	4
1	8	8	1	5	2	2000	10.4167	48	10	19	5	3	1	1	3	3	1	3	1	4	4	2	3
1	7	7	1	5	2	2000	9.61538	52	10	20	5	3	1	1	3	3	1	3	2	3	2	3	3
1	15	15	1	5	3	2000	10	50	8	16	3	3	5	2	3	4	3	2	1	2	2	1	3
1	21	18	1	5	3	2800	14.2857	49	6	10	4	3	3	3	3	3	3	1	2	1	3	3	5
1	26	8	1	4	3	3000	17.8571	42	3	10	4	4	4	3	4	3	3	1	2	2	1	1	2
1	17	7	1	5	3	2500	12.5	50	3	10	3	4	4	4	4	4	4	2	2	2	2	2	2
1	15	9	1	5	2	2500	10.4167	60	3	14	3	3	3	3	3	3	3	1	1	1	1	1	2
1	5	5	1	5	2	2000	10.2041	49	3	16	3	3	3	3	3	3	3	3	4	3	3	4	5
1	16	3	1	4	1	2000	10.4167	48	0	12	3	4	5	5	5	5	4	3	3	3	3	3	3
1	6	6	1	4	1	2000	10.8696	46	0	8	3	4	4	4	4	4	4	3	3	3	3	3	3
1	32	26	1	3	3	2600	15.1163	43	0	8	4	3	3	4	3	3	3	1	1	1	2	1	2
1	9	9	1	5	3	4000	16.6667	60	8	6	5	3	3	5	5	5	5	1	1	3	1	3	4
1	15	13	1	4	2	4000	16.6667	60	8	18	3	3	3	3	3	3	3	3	3	3	3	3	3
1	22	4	1	4	4	5100	31.875	40	6	8	4	4	4	4	4	4	4	3	3	3	4	4	4
1	5	3	1	4	1	3400	28.3333	30	0	4	3	3	3	3	3	3	3	2	2	3	3	4	4
1	14	14	0	5	2	4000	40	25	4	22	3	4	2	1	4	3	1	3	1	2	3	3	4
1	15	13	1	5	3	4000	28.5714	35	7	11	4	3	3	3	4	4	3	4	3	4	3	4	4
1	17	17	1	4	3	2500	12.5	50	7	10	4	3	3	3	3	3	3	1	2	3	3	3	4
1	11	11	0	5	1	3300	13.75	60	7	40	4	3	3	3	3	3	3	1	2	3	3	3	4
1	11	11	1	5	3	4000	14.2857	70	0	15	3	5	4	4	4	4	4	2	3	3	3	3	4
1	16	16	1	4	2	3000	12.931	58	6	60	3	4	4	3	4	4	4	2	4	3	3	3	4
1	6	4	1	5	2	3000	18.75	40	1	7	3	3	3	3	3	3	3	3	3	3	3	3	3
1	6	2	1	5	2	3000	15	50	4	12	4	3	2	2	3	3	3	1	1	3	2	3	3
1	6	6	1	4	1	3200	20	40	3	10	3	3	3	3	4	4	3	3	3	4	3	3	4
1	23	8	1	3	3	3600	22.5	40	6	11	3	4	3	3	3	3	3	1	3	3	3	5	5
1	6	6	0	5	3	4000	14.2857	70	10	24	4	3	3	3	4	4	3	3	3	3	2	3	4
1	2	2	0	5	0	4000	27.7778	36	2	14	3	3	3	3	3	3	3	2	2	3	2	3	4
1	3	3	0	5	2	4000	20	50	8	10	5	4	4	5	4	5	4	4	5	4	5	5	4
1	4	7	1	5	3	4000	14.2857	70	10	24	3	3	3	3	3	3	3	2	2	3	2	3	4
1	3	3	0	5	0	2000	8.92857	56	0	1	1	2	3	4	3	3	4	3	3	4	4	4	4
1	3	3	0	5	0	2000	12.5	40	3	50	5	5	5	5	5	5	5	5	5	5	5	5	5
1	6	3	0	5	3	3000	15.625	48	6	24	4	4	4	4	4	4	4	4	3	4	4	4	4
1	5	3	0	5	3	3500	18.2292	48	10	24	4	4	4	4	4	4	4	3	4	4	4	4	4
1	6	6	1	4	0	3000	7.5	100	13	14	3	2	2	2	2	2	2	1	1	1	1	1	1
1	20	16	0	5	3	5000	22.7273	55	15	40	4	4	3	3	4	3	3	1	2	4	4	4	4
1	4	4	0	5	1	2880	7.2	100	12	26	3	3	3	3	3	3	3	3	3	3	3	3	3
1	4	4	0	5	1	2880	7.2	100	12	26	4	3	3	3	3	3	3	3	3	3	3	3	3
1	5	2	1	5	1	3500	8.75	100	9	42	4	4	3	3	3	3	3	2	3	3	2	4	4
1	4	4	1	4	1	2880	7.2	100	12	26	4	3	3	3	3	3	3	3	3	3	3	3	3
1	2	2	0	4	0	3000	7.5	100	12	24	4	4	4	4	4	4	4	4	4	4	4	4	4
1	5	5	0	5	1	3000	7.5	100	12	72	5	5	5	5	5	4	4	4	4	5	5	5	5
1	14	14	1	4	1	3000	7.5	100	12	24	3	3	3	3	3	3	3	3	3	3	3	3	3
1	13	4	0	5	1	3000	7.5	100	12	72	4	4	4	4	4	4	4	4	4	4	4	4	4
1	5	5	1	5	2	3000	7.5	100	12	36	3	3	3	3	3	3	3	3	3	3	3	3	3
1	3	2	0	5	2	4000	10	100	12	36	3	3	3	3	3	3	3	3	3	3	3	3	3
1	6	3	0	5	3	3000	15.625	48	6	24	4	4	4	4	4	4	4	4	3	4	4	4	4
1	19	19	1	4	2	4800	30	40	1	10	4	3	3	3	4	4	3	2	3	3	3	3	4
1	19	8	1	4	2	4000	25	40	0	12	3	4	3	3	4	3	3	2	3	3	3	3	4
1	3	2	1	5	2	3100	25.8333	30	3	30	3	5	4	5	5	5	5	1	1	4	1	5	4
1	16	3	1	5	2	4800	28.5714	42	2	24	4	4	4	5	4	4	3	2	3	3	3	4	5
1	5	5	0	5	2	3300	12.1324	68	10	168	3	3	3	3	3	4	3	3	3	3	2	3	4
1	6	6	1	5	2	3600	13.2353	68	12	24	4	3	4	3	4	4	3	3	3	3	3	3	5
1	4	4	0	4	2	3100	8.80682	88	8	8	3	3	3	3	3	3	3	3	3	3	3	3	3
1	18	4	1	4	3	4400	17.1875	64	11	15	3	3	3	3	3	3	3	3	3	3	3	3	4
1	16	12	1	5	3	5000	10.4167	120	10	11	4	5	5	5	4	3	3	2	3	3	3	3	3
1	11	11	1	5	3	4800	25	48	0	12	5	5	5	5	5	5	5	5	5	5	5	5	5
1	20	16	1	5	3	5500	39.2857	35	2	40	5	4	5	5	5	5	5	5	5	5	5	5	4
1	2	2	0	4	0	3500	12.1528	72	16	12	4	4	4	4	4	4	4	3	3	4	4	4	4
1	2	1	0	5	0	4000	11.1111	90	15	48	4	4	4	3	3	3	3	4	5	4	5	3	4
1	1	1	0	5	2	3800	22.619	42	12	8	5	4	4	4	4	4	4	2	3	4	4	5	4
1	6	6	0	5	2	4500	25.5682	44	18	80	5	4	4	4	4	4	4	2	3	4	4	5	4
1	2	2	1	4	1	4300	11.6848	92	4	106	3	2	2	3	3	3	3	3	3	2	3	3	4
1	14	3	1	5	3	1500	4.6875	80	5	24	3	3	3	3	3	3	3	1	3	3	1	1	4
1	27	18	1	4	3	1280	4	80	12	20	3	3	3	3	3	3	3	3	3	3	3	3	3
1	4	4	1	5	2	1210	4.32143	70	6	31	4	3	4	4	4	4	4	3	3	3	3	3	3
1	13	4	1	5	2	1800	6.61765	68	6	90	3	4	5	4	4	4	4	4	4	4	4	4	4
1	34	4	0	3	3	2150	9.42982	57	1	18	3	2	2	3	3	4	2	2	3	3	3	4	4
1	8	3	1	4	2	2215	11.5365	48	15	56	5	5	5	5	5	5	5	5	5	5	5	5	5
1	24	24	1	5	3	2600	16.25	40	2	40	3	2	4	3	3	3	3	3	3	3	3	3	5
1	5	5	1	5	2	2000	12.5	40	2	36	3	2	4	3	3	3	3	3	3	3	3	3	5
1	8	8	1	5	2	2000	12.5	40	2	40	3	2	4	3	3	3	3	3	3	3	3	3	5
1	1	1	1	5	2	2000	12.5	40	2	40	3	2	4	3	3	3	3	3	3	3	3	3	5
1	4	4	1	5	2	2300	9.74576	59	5.3	26	1	2	2	3	3	2	2	1	1	3	1	1	4
1	4	4	1	5	2	1800	6.61765	68	10	28	3	2	3	2	3	3	3	2	3	3	3	3	1
1	15	7	1	5	2	1800	6.61765	68	10	28	3	3	3	3	3	3	3	2	3	3	3	3	3
1	4	4	1	4		900	5.625	40	0	10	3	3	3	3	3	3	3	3	3	3	3	3	3
1	4	4	1	5	2	2000	14.2857	35	4	7	3	2	2	2	4	3	1	2	2	3	3	3	4
1	14	14	1	4	5	2500	8.68056	72	10	36	4	3	4	4	4	4	4	3	3	3	3	3	4
1	11	5	1	4	2	2000	12.5	40	2	40	3	2	4	3	3	3	3	3	3	3	3	3	5
1	22	23	1	4	2	2000	12.5	40	2	40	3	2	4	3	3	3	3	3	3	3	3	3	5
1	20	3	1	4	3	2900	12.0833	60	7	20	3	3	3	3	3	3	3	3	3	3	3	3	3
1	19	6	0	4	2	3000	15.625	48	0	54	4	4	4	3	3	3	3	3	3	3	3	3	4
1	27	12	1	3	3	4000	17.8571	56	2	20	4	5	5	5	5	5	5	4	4	5	5	5	5
1	3	3	0	5	2	3000	16.6667	45	0	50	3	3	4	4	4	4	4	3	4	4	2	3	5
1	31	31	1	5	5	5800	38.1579	38	0	38	5	3	3	4	3	3	3	3	3	3	3	3	3
1	2	2	0	5	2	3000	14.4231	52	0	8	3	3	3	3	3	3	3	3	3	3	3	3	4
1	19	19	1	5	4	4000	10.4167	96	8	48
1	9	9	1	5	3	4000	15.625	64	7	72
1	18	5	1	4	3	3700	11.5625	80	7	36	4	4	4	4	4	4	4	3	3	3	3	3	3
1	18	18	1	4	3	3500	10.9375	80	8	36	4	3	3	3	4	3	3	1	2	2	3	3	4
1	10	9	1	5	3	4000	12.5	80	80	80	3	3	3	3	3	3	3	5	5	5	5	5	5
1	10	10	1	5	3	5000	20.8333	60	10	72	5	5	5	5	5	5	5	5	5	5	4	5	4
1	24	21	1	5	3	9000	18.75	120	20	26	4	4	3	3	4	4	3	2	3	4	3	4	4
1	2	2	1	5	2	4000	16.6667	60	7	48	3	2	2	3	3	2	3	2	2	2	2	3	4
1	10	10	1	5	3	3200	10	80	8	80	4	3	2	2	3	2	2	2	2	2	2	3	4
1	13	13	1	5	3	3500	9.72222	90	8	100	4	3	3	3	4	3	2	2	2	3	3	4	4
1	8	8	1	5	2	4500	16.0714	70	7	36	3	3	3	3	3	3	3	2	2	2	1	3	4
1	12	6	1	5	2	3500	10.4167	84	7	20	3	3	3	3	3	3	3	3	3	3	3	2	3
1	16	16	1	4	3	3000	10.7143	70	10	54	3	2	1	1	2	1	1	1	1	1	1	1	3
1	6	6	1	5	2	2100	10.7143	49	0	49
1	4	4	1	5	2	1500	5.35714	70	24	24	3	3	1	3	3	2	1	1	2	4	1	1	4
1	17	10		4	3	1800	5.05618	89	5	20	4	3	4	5	5	5	5	1	4	3	3	4	5
1	14	4	1	4	2	3000	15	50	0	10	3	3	4	4	3	3	3	3	3	3	4	4	4
1	5	3	1	5	1	3000	11.7188	64	7	48	4	3	3	3	4	3	3	3	3	3	2	4	4
1	10	10	1	5	2	3000	13.3929	56	8	72	4	3	4	4	4	4	4	3	3	3	3	3	4
1	12	4	1	4	1	2500	11.1607	56	10	48	5	5	5	5	5	5	5	1	5	5	5	5	5
1	2	2	1	4	2	1180	6.14583	48	0	4	3	3	4	4	4	4	4	3	3	3	3	4	4
1	15	15	1	5	3	3000	15.625	48	0	4	3	3	3	3	3	3	3	3	3	3	3	3	3
1	20	20	1	5	3	3000	8.92857	84	10	36	3	3	3	3	4		3	3	3	4	4	3	4
1	10	4	1	5	2	3000	11.7188	64	10	30	3	3	3	3	3	3	3	2	3	3	3	3	3
1	16	14	1	5	3	3000	7.5	100	10	40	2	4	4	4	4	4	4	1	4	4	2	3	4
1	25	25	1	5	4	4500	22.5	50	3	50	3	3	3	2	4	3	3	2	2	3	2	3	4
1	4	4	0	6	3	2000	12.5	40	2	72	1	1	1	1	1	1	1	1	1	1	1	1	4
1	19	10	1	4	3	3200	16	50	0	10	4	5	5	5	4	5	5	2	3	4	5	5	4
1	4	4	1	4	2	1500	5.51471	68	8	26	3	3	3	4	3	3	3	1	3	3	2	3	4
1	12	1	1	4	2	3300	14.7321	56	4	10	4	4	4	4	4	4	4	4	4	4	4	4	4
1	5	5	0		2	2000	7.14286	70	15	24	4	4	4	4	4	4	4	3	4	4	3	4	4
1	17	1	1	4	3	3600	16.0714	56	0	12	4	4	4	4	4	4	4	4	4	4	4	4	4
1	8	8	1	5	2	2288	10.2143	56	0	11	3	3	3	3	3	3	3	3	3	3	3	3	3
1	16	8	1	4	2	2500	15.625	40	0	4	4	3	3	4	3	3	3	3	3	3	3	3	4
1	21	20	1	5	4	4000	12.8205	78	8	48	3	2	2	1	1	3	3	2	1	2	3	3	3
1	19	8	1	5	3	3200	10.3896	77	8	36	4	3	3	3	3	3	3	3	3	3	5	3	4
1	17	17		5		2000	6.94444	72	5	29	3	4	4	4	4	4	3	3	4	4	4	3	4
1	4	4	0	5	2	3000	10.7143	70	13	30	3	3	3	3	3	3	3	3	3	3	3	3	3
1	23	23	0	4	4	2600	16.25	40	4	11	5	5	5	5	5	5	5	2	4	4	4	4	5
1	5	5	1	5	2	2000	8.62069	58	5	27	2	3	3	3	3	3	3	1	1	3	3	3	3
1	15	15	1	4	3	1500	8.92857	42	4	15	5	5	5	5	5	5	5	5	5	5	5	5	5
1	5	5	0	4	1	2500	13.587	46	8	11	4	4	3	3	4	4	4	2	2	2	3	3	4
1	3	3	0	5	1	4500	26.7857	42	4	15	5	3	3	3	3	3	2	4	4	3	5	3	3
1	3	3	0	5	1	2300	11.9792	48	4	10	4	5	3	3	5	3	5	5	5	3	5	3	3
1	8	4	1	5	2	1900	9.89583	48	8	10	4	3	2	4	3	4	4	5	5	4	5	5	3
1	7	7	0	5	1	3500	19.8864	44	8	11	5	5	4	3	2	5	3	4	3	3	3	3	5
1	13	13	1	4	2	3500	15.625	56	2	12	4	4	5	4	4	4	4	4	4	4	5	4	4
1	3	2	0	4	1	2500	15.625	40	2	6	2	4	4	4	4	4	4	3	3	3	4	3	4
1	2	2	0	4	1	2300	11.5	50	6	6	3	4	4	5	4	4	4	3	4	3	4	4	4
1	36	19	1	3	3	3800	15.8333	60	0	8	3	3	3	3	3	3	3	3	3	3	3	3	3
1	5	5	1	5	3	2000	9.09091	55	7	10	4	4	4	4	4	4	4	4	4	4	4	4	4
1	16	5	1	4	2	1500	7.21154	52	7	12	4	3	3	3	3	3	3	3	3	3	3	3	3
1	5	5	1	5	1	2500	13.0208	48	3	20	3	3	3	3	3	3	3	1	2	3	3	3	3
1	15	15	1	4	3	2500	10.4167	60	3	12	2	2	2	3	3	3	3	2	3	2	2	2	2
1	11	11	0	4	2	2800	14.2857	49	5	10	3	3	3	3	3	3	3	2	3	3	3	3	3
1	13	10	1	4	2	1900	9.31373	51	6	26	3	3	3	3	3	3	3	2	3	3	1	3	3
1	17	17	1	4	2	1000	3.96825	63	8	12	4	4	4	4	4	4	4	2	4	4	4	4	4
1	23	10	1	4	3	2700	9.24658	73	5	12	5	3	3	3	4	4	3	1	3	5	1	2	4
1	5	3	0	4	1	3000	14.4231	52	7	10	3	3	4	3	4	3	3	2	3	3	3	2	4
1	21	5	1	3	2	2000	8.92857	56	5	12	4	3	3	4	4	4	4	2	3	3	3	4	4
1	7	3	0	4	1	2584	12.4231	52	4	14	4	3	3	3	4	3	3	1	3	3	3	3	4
1	5	5	1	4	2	2500	12.5	50	3	10	4	4	3	3	4	3	3	2	3	3	3	3	3
1	14	2	1	3	2	2000	7.14286	70	4	12	3	3	3	3	3	3	3	3	3	3	3	3	3
1	15	11	1	5	2	2500	10.4167	60	5	12	3	3	3	3	3	3	3	3	3	3	3	3	3
1	9	3	0	4	1	1800	9	50	8	12	3	3	3	3	3	3	3	3	3	3	3	3	3
1	7	7	1	5	4	1058	4.00758	66	4	12	4	3	4	4	4	4	2	2	2	3	4	4	3
1	25	11	1	5	4	2500	10.0806	62	0	11	5	4	5	3	4	3	2	2	3	3	4	4	3
1	16	16	1	5	3	1058	3.77857	70	7	10	5	4	5	4	5	3	3	1	3	3	3	4	3
1	27	27	1	5	4	3300	17.1875	48	4	10	5	3	4	4	3	2	2	3	2	3	4	3	3
1	10	10	1	5	3	1666	8.67708	48	6	10	4	3	3	4	3	3	3	3	3	3	3	4	3
1	7	7	1	5	2	1500	9.375	40	0	12	5	4	3	3	4	4	2	2	3	2	2	4	3
1	14	2	1	3	2	2000	7.14286	70	4	12	3	3	3	3	3	3	3	3	3	3	3	3	3
1	15	11	1	5	2	1000	4.16667	60	5	12	3	3	3	3	3	3	3	3	3	3	3	3	3
1	14	2	1	3	2	2000	7.14286	70	4	12	3	3	3	3	3	3	3	3	3	3	3	3	3
1	7	7	1	5	4	2800	10.6061	66	4	12	4	3	4	4	4	4	2	2	2	3	4	4	3
1	25	11	1	5	4	4000	16.129	62	0	11	5	4	5	3	4	3	2	2	3	3	4	4	3
1	16	16	1	5	3	2500	11.7925	53	6	14	5	4	5	4	5	3	3	1	3	3	3	4	3
1	28	11	1	4	3	2500	10.4167	60	5	12	4	2	4	2	4	3	2	2	3	4	4	4	2
1	20	20	1	4	3	2000	10.4167	48	5	13	5	3	4	3	4	3	3	2	2	3	3	5	3
1	27	27	1	5	4	4000	20.8333	48	4	10	5	3	4	4	3	2	2	3	2	3	4	3	3
1	10	10	1	5	3	3000	15.625	48	6	10	4	3	3	4	3	3	3	3	3	3	3	4	3
1	7	7	1	5	2	3000	18.75	40	0	12	5	4	3	3	4	4	2	2	3	2	2	4	3
1	2	1	1	3	1	2000	9.61538	52	4	11	1	1	1	1	1	1	1	1	1	1	1	1	1
1	6	6	1	5	2	3000	15.625	48	6	14	3	3	4	4	4	3	4	3	3	2	2	3	3
1	30	23	1	5	3	3400	17.3469	49	6	16	4	4	5	5	5	5	5	4	4	4	4	3	3
1	35	35	1	5		2000	8.92857	56	25	12	4	4	4	4	4	4	4	4	4	4	4	4	4
1	26	26	1	5	4	3000	15	50	0	15	3	3	2	2	3	3	2	2	2	2	2	3	5
1	24	24	1	4	3	3000	12.5	60	2	14	4	4	4	3	4	4	3	3	3	3	3	4	4
1	22	22	1	5	4	3000	15	50	0	16	3	4	3	4	4	4	4	4	4	4	4	3	4
1	28	28	1	5	3	3000	18.75	40	0	10	3	3	3	3	3	3	3	2	2	3	3	3	4
1	6	1	0	6	3	4000	25	40	7	12	3	4	4	4	4	4	4	3	4	4	3	4	4
1	18	18	0	3		1800	6.42857	70	4	24	3	3	3	3	3	3	3	3	3	3	3	3	3
1	6	6	0	5	2	2500	13.8889	45	0	24	3	4	4	4	4	4	4	4	4	4	4	4	4
1	24	3	1	3	2	2000	10.4167	48	0	48	2	3	2	2	1	3	3	3	2	3	1	3	4
1	14	3	1	3	0	2000	5.95238	84	20	24	3	3	3	3	3	3	3	3	3	3	3	3	3
1	17	2	1	4	2	2300	14.375	40	12	8	5	5	5	5	5	5	4	3	4	4	4	4	4
1	3	3	1	4	0	2500	15.625	40	1	10	3	4	3	3	3	3	4	3	3	3	3	3	4
1	16	13	1	3	1	2500	8.92857	70	2	15	5	3	3	3	2	2	2	2	2	5	5	5	5
1	32	29	1	3	1	3500	17.5	50	1	80	5	5	5	4	4	5	4	2	3	4	4	5	5
1	3	3	0	5		2800	17.5	40	0	10	3	4	3	4	3	3	3	3	3	3	3	3	3
1	19	19	1	3	2	2200	12.2222	45	0	45	2	1	2	2	3	2	3	2	3	2	3	3	4
1	4	2	0	3	0	1400	6.36364	55	4	59	3	4	3	3	3	3	3	2	2	2	3	2	4
1	14	14	1	4	2	2049	10.6719	48	0	48	4	3	3	3	4	4	4	3	4	4	4	4	4
1	8	8	1	4	0	2000	10.4167	48	0	10	3	4	3	4	3	3	3	3	3	3	3	3	3
1	3	3	1	4	1	2500	10.4167	60	25	50	2	1	2	2	2	3	3	2	2	2	2	2	5
1	5	5	1	4	2	2300	9.58333	60	0	16	3	3	2	2	2	2	2	1	2	1	2	4	4
1	16	16	1	4	2	2100	8.75	60	10	90	3	3	3	3	3	3	2	2	3	3	1	3	4
1	19	19	1	4	2	2100	8.75	60	5	48	4	2	2	3	4	3	3	2	1	3	3	3	3
1	11	3	1	3	0	2040	5.93023	86	12	15	5	5	5	5	5	5	5	5	5	5	5	5	5
1	16	6	0	4	2	2180	6.4881	84	15	72	3	3	3	3	3	3	3	3	3	3	3	3	4
1	12	12	1	4	1	1800	10	45	4	48	4	3	1	3	3	5	1	1	1	3	1	2	5
1	20	1	1	4	2	2400	12	50	2	45	4	4	3	4	3	4	3	2	3	4	4	4	4
1	6	2	1	4	2	2000	5.55556	90	16	240	3	3	3	3	3	3	2	3	2	3	3	2	4
1	6	2	0	4	1	2400	8.57143	70	10	70	4	3	3	3	3	4	4	4	4	4	4	4	4
1	9	3	1	4	2	2000	11.1111	45	3	21	3	3	3	3	3	3	3	2	3	3	2	3	3
1	7	5	1	4	2	2600	16.25	40	0	10	4	4	4	4	4	4	4	3	3	4	3	3	5
1	23	23	1	4	2	3000	6.94444	108	12	12	3	3	3	3	3	3	3	3	3	3	3	3	3
1	18	4	1	3	1	2300	6.84524	84	10	20	4	4	4	4	4	4	3	3	2	3	2	3	4
1	12	3	1	4	2	2000	6.94444	72	10	24	3	3	3	3	3	3	3	2	3	3	3	3	4
1	14	14	1	5	3	2580	16.125	40	0	8	2	2	2	2	2	2	2	2	2	2	3	3	3
1	13	2	1	4	2	1900	12.5	38	0	38	3	2	1	1	1	1	1	1	1	1	1	1	3
1	12	12	1	5	3	2500	13.8889	45	8	55	3	3	3	3	3	3	3	3	3	3	3	3	3
1	8	2	0	5	2	1800	9	50	5	48	5	5	5	5	5	5	4	2	4	4	4	4	4
1	10	2	1	5	3	3032	15.16	50	7	10	2	1	1	1	2	2	1	1	1	2	2	1	4
1	25	2	1	5	3	3000	18.75	40	0	44	2	2	2	2	3	4	3	3	3	3	3	2	3
1	22	2	1	4	3	2900	12.9464	56	0	7	2	3	3	3	3	3	3	3	3	3	3	3	3
1	23	23	1	4	1	2500	11.1607	56	0	52	2	2	2	2	3	4	3	2	2	2	2	3	4
1	27	27	1	3	2	2500	8.92857	70	4	70	2	3	2	2	3	3	2	1	2	4	3	3	4
1	2	2	0	5	2	1000	4.16667	60	5	24	4	4	4	4	4	4	4	4	4	4	4	4	4
1	25	9	1	4	2	2100	9.375	56	5	8	5	5	5	5	5	5	5	5	4	5	5	5	5
1	9	6	1	4	1	1800	9.375	48	8	24	3	3	2	2	2	2	2	1	1	1	1	1	4
1	16	3	1		2	2500	11.1607	56	1	12	3	4	3	3	3	4	3	3	3	3	4	3	3
1	3	2	0	5	1	1800	10	45	1	11	3	3	3	3	4	3	3	3	3	4	3	3	4
1	12	1	1	3	1	1600	8	50	4	10	4	4	4	4	3	4	3	4	4	4	4	4	4
1	21	16	1	4	2	2500	10.4167	60	8	59	5	1	1	1	5	3	2	1	1	4	1	4	4
1	25	25	1	4	2	2450	10.3814	59	2	24	5	5	4	5	5	5	4	2	4	4	4	4	4
1	29	29	1	3	2	2500	10.5932	59	5.3	12	4	4	4	4	5	4	4	3	3	3	3	3	5
1	21	10	1	4	2	2000	8.33333	60	6	10	3	4	4	3	4	3	3	1	2	2	2	1	4
1	17	17	1	4	2	1500	7.8125	48	16	10	4	5	5	5	4	4	4	4	4	4	4	4	4
1	16	16	1	4	1	2500	12.5	50	2	12	5	4	5	5	5	4	4	4	4	4	4	5	5
1	24	10	0	4	2	3069	19.1812	40	0	52	2	2	3	3	4	3	3	3	2	3	3	3	4
1	2	2	0	4	1	2500	13.0208	48	0	7	5	5	4	4	4	5	5	5	5	5	5	5	5
1	17	17	1	4	2	2600	9.28571	70	15	49	4	5	4	4	5	5	2	2	2	2	2	2	4
1	17	17	1	5	2	2800	7	100	15	72	3	3	3	3	3	3	3	2	3	3	2	4	4
1	18	18	1	4	2	2500	13.0208	48	15	9	4	3	4	3	4	4	3	3	3	4	3	4	4
1	10	6	0	4	2	2000	5.95238	84	2	90	3	2	1	1	3	3	3	1	3	2	1	3	3
1	15	10	1	4	1	2500	12.5	50	10	36	3	2	1	1	1	1	1	1	1	1	1	2	4
1	8	2	1	5	2	2600	11.8182	55	7	34	5	4	3	4	5	3	3	1	2	4	1	3	4
1	2	2	0	4	1	2000	8.33333	60	10	12	3	4	3	3	3	4	4	3	4	1	3	3	4
1	2	2	0	4	1	2570	13.3854	48	0	48	4	4	4	4	3	3	3	3	3	3	3	3	4
1	2	2	0	4	2	2500	11.1607	56	4	11	4	3	3	3	3	2	4	2	3	2	2	3	4
1	2	2	0	4	1	2500	8.56164	73	11	24	4	3	3	4	4	4	3	3	3	4	3	3	4
1	2	2	0	5	2	2500	4.28082	146	11	24	4	3	3	4	4	4	3	3	3	4	3	3	4
1	4	2	0	4	1	2000	5	100	10	96	5	5	5	4	5	5	4	1	2	4	3	3	5
1	2	2	0	4	1	2000	8.33333	60	18	13	4	4	5	3	4	2	4	3	3	3	4	3	5
1	4	4	1	3	1	2100	13.125	40	5	10	4	4	4	4	4	4	4	3	3	4	3	3	4
1	5	5	1	4	2	4800	30	40	7	16	5	5	5	4	4	5	5	5	5	5	3	4	4
1	12	12	1	3	1	2000	6.25	80	10	24	4	3	3	3	3	4	2	2	3	3	2	4	4
1	19	2	1	4	2	2600	10.8333	60	15	24	5	3	4	5	5	4	4	3	3	3	3	3	5
1	25	1	1	4	2	2000	8.47458	59	5	26	4	4	3	4	4	4	4	3	4	3	3	3	3
1	2	1	0	4	1	2000	8.33333	60	31	12
1	2	1	0	4	1	2400	12.5	48	0	8	4	4	4	5	4	5	4	4	4	3	4	4	5
1	7	7	0	4	4	2100	11.6667	45	3	60	3	3	2	2	3	3	3	2	2	3	4	4	4
1	3	3	1	4	2	2500	11.7925	53	8	24	4	5	3	4	4	5	4	2	4	3	2	3	4
1	22	22	1	3	1	3000	13.3929	56	7	26	3	3	4	3	3	2	2	2	2	3	2	4	5
1	6	6	1	3	1	2500	8.92857	70	12	14	5	5	4	4	4	3	3	2	3	4	3	3	5
1	19	19	1	4	0	2864	4.2619	168	10	70	4	3	4	4	4	5	3	2	2	4	2	4	5
1	3	3	1	4	0	1000	4.46429	56	15	13	4	3	3	3	3	3	3	3	2	2	2	3	3
1	23	4	1	4	2	2500	15.625	40	3	48	4	4	4	4	4	4	4	3	3	4	4	4	4
1	2	2	0	4	1	2500	10.4167	60	4	19	4	4	2	2	2	2	2	2	4	2	2	3	3
1	21	17	1	3	1	2700	16.875	40	3	32	4	2	2	2	3	3	3	2	2	3	3	3	4
1	23	23	1	4	2	3000	12.5	60	4	10	4	3	3	3	3	3	2	2	2	3	3	3	3
1	19	9	0	4	1	2900	14.5	50	4	10	4	3	3	3	3	3	3	2	3	4	3	3	4
1	2	2	0	4	1	2300	14.375	40	0	12	4	4	4	4	4	4	4	4	4	4	4	4	4
1	7	2	0	4	1	2200	9.82143	56	3	10	3	3	2	3	3	3	2	2	2	2	2	3	4
1	20	20	1	3	2	2612	10.8833	60	1	12	3	3	3	3	3	3	3	3	3	3	3	3	3
1	12	1	1	4	0	2000	7.14286	70	0	12	3	3	4	4	4	4	4	3	3	4	3	5	4
1	19	19	1	4	2	3000	15	50	5	20	4	3	2	3	2	4	3	4	3	4	4	3	3
1	20	20	1	4	3	2700	16.875	40	0	8	4	4	4	4	4	4	4	4	1	4	4	4	5
1	2	2	0	5	1	2000	8.33333	60	10	12	5	1	1	3	3	3	3	1	1	3	2	4	5
1	26	26	1	3	2	2500	11.1607	56	20	12	3	2	2	1	3	3	1	2	1	3	3	4	4
1	11	6	1	3	2	3500	15.625	56	5	26	4	5	4	5	5	5	5	4	3	5	5	4	5
1	13	6	1	3	2	3000	12.5	60	5	50	4	4	3	4	3	4	3	3	3	3	4	3	4
1	3	2	0	4	0	2000	10.4167	48	15	18	2	3	4	3	1	2	3	2	1	4	3	2	5
1	2	2	0	4	0	1850	9.63542	48	0	40	3	4	3	3	3	3	3	3	4	3	4	3	4
1	30	30	0	3	3	2600	10.8333	60	3	24	3	3	3	3	3	3	3	2	3	3	3	3	3
1	26	26	1	3	1	2336	11.2308	52	15	60	3	3	3	2	3	3	2	3	3	3	3	3	3
1	43	43	1	3		2638	11.7768	56	0	10	4	4	4	4	4	4	4	4	4	4	4	4	4
1	15	15	1	4	2	2076	5.76667	90	3	12	5	1	3	3	3	1	3	3	3	1	1	3	4
1	26	21	1	4	2	4000	8.33333	120	20	120	5	4	4	5	4	4	4	2	2	4	3	4	4
1	6	6	1	4	2	3000	18.75	40	2	10	3	3	3	3	3	3	3	3	3	3	3	3	4
1	6	6	1	4	2	1985	6.61667	75	20	72	3	1	1	1	3	1	3	2	1	5	3	3	4
1	3	2	0	4	1	2000	7.14286	70	0	16	3	3	3	3	2	2	2	2	2	3	3	3	3
1	27	27	1	3	2	2098	9.36607	56	4	56	3	3	3	3	3	3	3	3	3	3	3	3	3
1	9	9	0	5	1	2300	8.21429	70	2	12	4	1	1	1	3	2	5	4	1	4	2	1	1
1	18	18	0	3	2	2300	7.46753	77	0	14	3	2	1	1	1	1	2	2	1	2	1	2	3
1	2	2	1	4	0	1948	7.73016	63	6	12	3	3	2	2	2	3	2	2	2	4	3	4	5
1	4	1	0	3	1	2354	8.40714	70	15	12	4	1	1	1	2	1	1	2	2	2	2	4	3
1	15	15	1	4	2	2100	7.6087	69	15	60	3	3	3	4	4	3	1	2	3	3	3	3	5
1	4	4	0	4	1	1997	6.40064	78	10	8	3	4	3	3	4	4	3	2	4	3	3	3	4
1	2	2	0	3	1	2000	8.33333	60	4	10	3	3	3	3	3	3	3	2	3	4	4	4	4
1	3	1	0	4	1	1700	7.58929	56	8	57	3	2	2	2	2	2	2	2	2	2	2	2	5
1	22	22	1	3	2	2200	11	50	7	48	4	4	3	3	4	4	3	3	3	3	3	3	4
1	6	2	0	4		1800	5.11364	88	3	3	1	3	3	3	3	3	3	3	3	3	3	3	3
1	2	2	0	3	2	2000	7.14286	70	2	10	3	3	3	3	3	3	3	3	2	2	2	3	3
1	18	18	1	4	2	2400	8.57143	70	10	28	3	2	3	3	4	3	3	2	2	3	3	4	5
1	3	2	0	3	2	1780	5.5625	80	10	26	5	3	3	3	3	2	3	2	2	5	3	4	5
0	18	3	1	5	3	3000	6.69643	112	6	36	4	4	4	4	4	4	4	3	3	3	3	4	4
0	2	2	1	5	2	2500	6.94444	90	8	20	2	3	4	3	3	3	3	2	3	3	3	3	3
0	19	19	1	4	3	2000	12.5	40	0	5	4	3	3	3	3	4	4	2	2	2	2	3	3
0	4	1	0	5	2	1200	3.75	80	8	30
0	12	12	1	5	3	1250	4.46429	70	8	28	3	3	4	4	4	4	1	2	3	3	2	3	4
0	4	4	1	5	2	2800	16.6667	42	5	7	4	3	3	3	5	3	3	3	3	3	3	3	3
0	7	7	1	5	2	3500	10.4167	84	7	36
0	4	4	0	5	2	1000	3.84615	65	8	30	3	3	3	3	4	4	3	1	3	1	1	2	5
0	15	15	0	6	3	4000	25	40	2	6	5	4	5	5	5	5	3	2	3	3	3	4	5
0	5	5	0	5	2	3000	8.92857	84	7	30	3	3	3	3	4	3	3	2	2	3	3	4	4
0	25	9	1	3	2	2500	14.2045	44	0	48	1	1	1	1	1	1	1	2	2	3	3	3	3
0	24	24	1	4	3	4500	19.4637	57.8	1	9	3	3	3	3	3	3	3	2	2	3	3	4	3
0	13	2	1	4	1	2000	8.92857	56	8	24	4	3	3	3	3	3	3	2	3	3	3	3	3
0	14	9	1	5	3	2000	6.94444	72	5	22	4	3	3	3	3	3	3	2	2	3	3	3	5
0	3	3	0	4	0	3200	22.2222	36	0	7	4	4	5	4	4	4	4	3	3	4	4	4	4
0	21	4	1	5	4	2000	8.62069	58	0	12	5	3	3	1	3	3	1	1	2	3	1	1	5
0	5	5	0	4	2	5000	20.4918	61	7	17	4	3	3	3	4	2	2	2	2	4	4	3	3
0	15	15	1	4	3	5000	20.8333	60	6	24	4	4	4	4	4	4	4	3	3	3	3	3	3
0	29	12	1	4	3	1500	8.33333	45	6	17	3	3	3	3	4	4	3	2	2	3	3	3	3
0	4	4	0	5	0	3000	13.1579	57	7	8	5	5	5	5	5	5	4	4	5	4	5	4	4
0	19	19	1	4	2	2600	8.33333	78	1	10	4	4	4	4	4	4	4	4	4	4	4	4	4
0	17	12	1	5	0	5000	21.5517	58	10	12	4	4	4	4	2	4	2	2	4	4	2	4	4
0	16	16	1	5	3	3100	15.1961	51	0	8	3	3	3	3	3	3	3	1	2	2	2	2	4
0	15	15	1	5	4	2800	8.75	80	3	10	3	3	3	3	3	3	3	1	3	2	3	3	4
0	12	12	1	5	3	3000	13.3929	56	7	28	3	3	3	3	3	3	3	3	3	3	3	3	3
0	2	2	0	5	2	2000	12.5	40	10	10
0	2	2	0	5		1400	5	70	7	22	3	1	1	1	1	1	1	1	1	1	1	1	3
0	11	11	1	5	2	1400	5	70	7	22	3	3	1	1	1	1	1	1	1	1	1	1	1
0	7	7	1	5	1	1400	5	70	7	22	3	1	1	1	1	1	1	1	1	1	1	1	5
0	20	2	1	4	3	1192	2.92157	102	9	11	3	3	3	3	3	3	3	2	3	3	3	3	3
0	9	9	1	5	3	2913	12.5995	57.8	4.6	20.8	3	3	3	3	3	3	3	3	3	3	3	3	3
0	4	4	1	5	3	2000	10	50	6	20	5	3	4	3	3	3	3	2	3	3	3	3	4
0	9	9	1	4	3	2000	11.6279	43	1	50	3	3	3	3	3	3	3	3	3	3	3	3	3
0	30	11	0	3	3	1500	6.48789	57.8	6	24	3	3	3	3	3	3	1	2	3	3	3	3	4
0	8	8	1	5	2	1500	6.69643	56	4.8	21.5	5	1	2	1	5	2	2	2	1	3	4	1	5
0	6	6	1	5	2	1500	7.5	50	0	8	5	3	4	4	3	4	4	2	1	3	4	3	5
0	13	13	1	5	3	1500	6.69643	56	0	8	5	1	2	2	5	2	2	2	1	3	4	1	5
0	4	1	1	5	2	1500	10.7143	35	0	7	3	4	4	4	2	4	4	3	3	3	4	3	3
0	6	6	0	5	2	2600	15.4762	42	0	5	3	2	2	2	3	2	4	1	2	3	3	3	3
0	3	3	0	5		2200	9.64912	57	7	8
0	3	3	1	5	2	1400	5.22388	67	12	8	4	3	3	3	4	3	3	2	2	3	3	4	4
0	4	4	0	5	2	2600	9.28571	70	0	12	3	3	3	3	3	3	3	3	3	3	3	3	3
0	30	6	1	3	3	2913	14.565	50	4	14	3	3	3	3	3	3	3	3	3	3	3	3	3
0	10	6	1	5	3	2913	14.565	50	4	12	3	3	3	3	3	3	3	3	3	3	3	3	3
0	6	6	0	5	2	2600	13	50	4	12	3	3	3	3	3	3	3	3	3	3	3	3	3
0	16	5	1	3	1	1300	10.1562	32	0	7	3	3	3	3	3	3	3	2	3	3	3	3	3
0	6	5	1	5	2	1300	6.77083	48	1	20	3	3	3	3	3	2	2	2	2	3	2	1	3
0	28	7	1	5	2	1800	11.25	40	0	9	3	3	3	3	3	2	2	2	2	3	2	1	3
0	23	6	1	4	3	2000	14.2857	35	2	4	3	3	3	3	3	3	3	2	3	3	3	3	4
0	20	18	1	4	1	2000	12.5	40	0	12	2	3	4	4	3	3	4	1	2	3	1	3	4
0	6	6	1	4	0	1800	8.65385	52	0	12	3	3	2	3	3	3	2	2	2	2	2	2	3
0	4	4	1	5	2	2300	15.9722	36	0	5	4	3	3	3	3	3	3	3	3	3	3	3	4
0	6	6	0	5	2	2000	7.14286	70	6	22	3	3	3	3	3	3	3	2	2	3	3	3	4
0	24	17	0	4	3	2500	8.01282	78	0	16	4	3	4	4	4	4	4	3	3	4	4	4	4
0	10	10	1	5	3	2000	6.41026	78	5	18	4	3	3	4	4	3	4	2	4	3	4	4	4
0	8	8	1	5	2	2500	7.8125	80	7	18	5	3	2	4	4	4	4	4	3	3	3	3	4
0	25	9	1	3	2	2500	14.2045	44	0	48	1	1	1	1	1	1	1	2	2	3	3	3	3
0	33	17	1	4	2	2000	6.66667	75	5	48	3	3	3	3	3	3	3	2	3	3	3	2	4
0	2	2	0	5	0	1500	3.82653	98	7	31	1	1	1	1	1	1	1	1	1	1	1	1	1
0	10	10	1	5	3	3500	21.875	40	8	10	3	3	3	3	3	3	3	3	3	3	3	3	3
0	13	13	1	4	2	2500	14.2045	44	0	4	3	3	3	3	3	3	3	2	2	2	2	2	2
0	29	22				3000	17.0455	44	2	6	3	3	3	3	3	3	3	3	3	3	3	3	3
0	18	1	1	4	0	2000	11.3636	44	2	5	4	3	4	4	4	3	4	3	3	3	4	4	4
0	3	1	0	5	2	1500	7.8125	48	0	5	3	3	3	4	4	3	3	3	3	3	3	3	3
0	20	1	1	4	3	3000	14.4231	52	3	5	4	3	3	4	4	4	3	2	2	3	3	3	4
0	8	1	0	4	2	1500	10.7143	35	5	35	3	2	2	2	3	2	2	3	2	2	2	2	3
0	4	4	1	5	2	4000	14.2857	70	32	56	3	3	3	3	4	3	3	2	2	3	3	4	4
0	10	10	0		2	3000	9.375	80	6	20	4	2	3	3	3	3	3	3	2	3	5	4	4
0	28	9	1	5	3	3000	15	50	10	10	4	4	4	4	4	4	4	3	3	3	4	4	4
0	7	7	1	5		2000	7.14286	70	8	17	5	5	5	5	5	5	5	3	3	3	3	4	4
0	8	8	1	5	1	1700	11.8056	36	0	7	4	4	4	4	4	4	4	4	3	4	4	4	4
0	13	3	1	3	2	2600	15.4762	42	0	4	3	3	3	3	3	3	3	3	3	3	3	3	4
0	5	1	0	5	2	3000	17.8571	42	0	4	3	3	4	4	4	4	3	2	3	4	4	4	4
0	5	5	1	5	3	2913	13.2409	55	1	50	2	2	2	2	2	2	2	3	3	3	3	3	3
0	10	3	1	5	2	1500	5	75	10	15	4	4	4	4	3	3	3	3	3	4	4	4	4
0	26	26	0	4	3	2000	8.65052	57.8	4.6	9	4	4	4	4	4	4	4	3	3	3	3	3	3
0	27	27	1	3	3	2000	8.33333	60	15	15	5	5	5	5	5	5	5	3	3	3	3	3	3
0	8	8	1	5	3	2913	13.4861	54	7	66	3	3	3	3	3	3	3	3	3	3	3	3	3
0	6	2	1	4	2	3000	16.6667	45	8	35	3	3	3	3	3	3	3	3	3	3	3	3	3
0	3	1	1	4	2	1500	9.375	40	0	45	4	4	4	4	4	4	4	4	3	3	3	3	4
0	16	16	1	3	1	2500	15.625	40	0	8	4	4	4	4	4	4	3	4	3	3	3	4	4
0	8	2	1	4	2	1800	11.25	40	0	42	4	4	4	4	4	4	4	4	3	4	4	4	4
0	10	3	0	5	2	1500	6.69643	56	10	15	4	4	4	4	4	4	4	4	3	4	4	4	4
0	5	3	1	5	2	1500	5.20833	72	7	10	5	3	2	3	3	5	3	1	3	4	3	2	5
0	10	3	1	5	2	2000	8.92857	56	4.8	17	3	3	3	3	3	3	3	1	3	3	3	3	5
0	4	4	0	5	2	1500	6.69643	56	10	15	4	3	3	3	3	4	3	2	3	3	3	3	4
0	6	3	1	5	2	3000	13.3929	56	8	24	4	4	4	3	4	4	3	3	3	4	3	4	4
0	3	1	1	5	2	2900	12.9464	56	14	19	5	3	3	4	3	3	3	2	3	3	3	3	3
0	3	3	0	3	0	1400	7.77778	45	0	5	4	3	3	4	4	4	3	3	3	4	3	3	4
0	4	4	1	5	1	700	2.69231	65	0	6	3	3	3	3	3	3	3	3	3	3	3	3	3
0	2	2	0	4	2	2500	10.7759	58	0	13	3	3	4	4	4	4	4	3	3	4	4	4	4
0	3	1	0	5		1200	4.28571	70	5	24	3	3	3	3	3	3	3	2	2	2	2	2	2
0	3	3	0	4	2	2000	7.35294	68	5	12	3	3	3	2	3	2	3	2	2	2	2	3	4
0	7	6	0	5	0	1200	2.85714	105	4	12	4	4	4	3	4	4	4	2	3	3	4	4	4
0	3	3	0	5	2	3000	13.3929	56	7	56	1	2	2	2	3	3	4	2	4	3	3	4	5
0	3	2	1	4	3	2913	18.2063	40	0	20.8	3	3	1	2	4	3	3	2	3	3	3	3	4
0	26	4	1	4	3	3000	18.75	40	0	40	2	2	2	2	2	2	2	2	2	2	2	2	4
0	5	1	1	5	2	2600	9.55882	68	8	28	3	3	2	3	4	3	3	3	3	3	3	3	3
0	25	13	1	5	3	2913	10.5543	69	14	49	4	4	4	4	4	4	4	3	3	3	3	3	3
0	10	10	1	4	3	2500	9.05797	69	14	49	4	3	3	3	4	4	4	3	3	4	4	3	5
0	19	19	1	5	3	3500	12.5	70	8	30	4	1	1	1	1	1	1	1	1	1	1	4	4
0	2	2	1	5	2	3000	10	75	9	32	4	3	4	4	5	4	4	3	4	4	3	4	4
0	5	5	0	5	2	3000	8.33333	90	8	28	4	3	3	3	4	3	4	3	3	3	4	3	4
0	2	2	1	5	2	6000	15	100	2	30	2	3	3	3	3	3	3	1	1	1	1	1	1
0	4	2	1	5	2	2500	8.33333	75	9	28	2	3	3	3	3	3	3	3	3	3	3	3	3
0	2	2	0	6	1	3000	10.7143	70	8	30	4	5	4	4	4	4	3	3	4	3	4	4	4
0	27	27	1	5	3	3500	25	35	0	7	2	2	3	4	4	3	3	3	3	3	3	2	2
0	21	1	1	5	3	3000	18.75	40	0	10	4	4	4	4	4	4	4	4	3	4	4	4	4
0	17	7	1	5	3	1200	7.5	40	0	8	4	3	3	4	3	3	4	3	3	3	4	4	4
0	16	16	1	5	3	3000	18.75	40	0	10	4	4	4	4	4	4	4	4	4	4	4	4	4
0	18	4	1	5	3	1700	10.625	40	0	44	3	3	3	3	3	3	3	3	3	3	3	3	3
0	23	23	1	4	2	3000	18.75	40	0	8	3	2	3	3	3	3	3	2	3	3	3	3	3
0	8	8	1	5	2	2200	13.0952	42	0	10	4	3	3	3	3	3	3	2	3	3	3	3	3
0	4	4	1	5	2	2500	8.68056	72	7	17	4	3	4	4	3	3	3	2	2	3	3	3	4
0	2	2	0	5	1	1100	4.91071	56	12	11	3	3	4	4	4	4	4	3	3	3	3	3	3
0	17	17	1	5	2	2500	9.4697	66	10	16	5	4	4	4	4	4	4	3	3	4	4	4	4
0	16	10	1	5	3	2500	6.25	100	10	21	3	3	3	3	4	3	3	3	3	3	3	3	5
0	17	3	1	4	2	3000	21.4286	35	0	7	4	4	4	4	4	4	4	4	4	3	4	3	4
0	27	10	0	4	2	2300	12.234	47	0	6	4	3	4	4	3	3	3	2	3	3	3	4	4
0	25	7	1	4	2	2500	15.625	40	0	8	3	3	3	4	4	4	3	2	3	3	3	3	3
0	29	29	1	4	4	4000	12.5	80	0	10	5	5	5	5	5	5	5	4	5	5	5	5	4
0	3	3	1	5	1	2000	7.14286	70	8	12	3	4	4	4	4	4	4	2	3	3	3	4	3
0	16	16	1	5	3	3000	17.0455	44	4	10	3	3	4	4	3	3	3	3	3	3	3	3	4
0	18	18	0	4	3	3000	9.375	80	8	20	5	5	5	5	5	5	5	5	5	5	5	5	5
0	12	6	1	3	3	3500	12.5	70	10	20	3	3	3	3	3	3	3	2	3	3	2	2	3
0	22	4	1	5	3	4000	14.2857	70	12	24	5	5	5	4	5	5	3	3	5	5	2	5	4
0	2	2	0	4	0	1800	6.81818	66	3	18	3	3	2	3	3	3	2	3	3	2	3	3	3
0	17	17	1	3	3	3900	21.1957	46	6	20	4	3	4	4	4	5	3	3	3	4	3	4	5
0	28	22	1	4	3	3800	20.6522	46	6	48	4	4	4	4	5	4	3	3	3	4	3	4	4
0	38	17	1	3	3	2500	7.8125	80	0	10	3	3	3	3	3	3	3	2	3	2	3	3	3
0	16	16	1	4	2	2200	9.16667	60	0	10	3	3	3	3	3	3	3	2	3	3	1	1	4
0	2	2	1	5	2	2000	8.33333	60	4	11	3	3	3	3	3	3	3	1	3	3	3	4	4
0	2	2	0	5	2	1600	8.33333	48	15	24	5	3	4	4	4	3	3	2	3	3	3	3	4
0	25	16	1	4	3	3500	18.2292	48	2	10	3	4	4	4	4	4	4	4	4	3	3	3	4
0	24	24	1	4	2	1500	7.8125	48	8	10	5	5	5	5	5	5	5	1	3	3	3	3	5
0	18	5	1	4	2	1000	6.25	40	8	10	5	5	5	5	5	5	5	5	5	5	5	5	5
0	11	11	0	5	3	1500	7.5	50	8	9	5	3	3	3	5	3	5	1	3	5	3	5	5
0	8	2	1	4	1	1500	6.25	60	4	19	3	3	3	3	3	3	3	2	3	3	3	3	4
0	20	20	1	5	4	2600	16.25	40	8	20	3	3	3	3	3	3	3	2	3	3	3	3	3
0	23	13	1	4	2	2000	10.4167	48	7	18	3	3	2	2	3	3	3	1	3	3	3	4	3
0	5	5	1	4	1	2000	10	50	0	10	3	3	3	3	4	3	2	1	2	3	1	4	4
0	7	6	1	4	2	2100	13.125	40	0	10	3	3	3	3	4	3	3	2	3	3	3	3	3
0	2	2	0	4	0	1600	6.66667	60	0	12	3	4	3	3	3	4	3	3	3	4	3	3	5
0	18	6	1	4	2	2000	10	50	2	10	5	3	3	4	4	3	3	2	3	4	1	3	4
0	17	4	1	4	2	2000	12.5	40	0	4	5	5	4	4	5	4	4	3	3	3	4	3	4
0	7	7	1	5	2	1800	12.5	36	5	15	4	4	4	4	4	4	4	3	3	3	3	3	4
0	9	9	1	5	2	1600	11.1111	36	1	6	4	4	4	4	4	4	4	3	4	4	4	3	4
0	18	1	1	4	2	1960	12.25	40	5	10	3	3	4	4	4	4	4	3	3	3	3	3	4
0	31	31	1	4	4	2800	23.3333	30	0	10	4	5	4	5	4	5	5	3	3	5	4	5	4
0	15	15	1	5	3	2000	10	50	0	15	3	5	2	5	5	3	2	1	3	2	4	4	5
0	13	13	0	4	2	1700	8.85417	48	0	9	4	4	4	5	4	4	4	4	5	5	5	5	5
0	12	2	1	4	2	1700	8.85417	48	0	10	4	4	4	5	5	4	5	4	5	5	5	5	5
0	19	19	1	4	2	2000	10.4167	48	5	12	4	3	3	4	4	4	3	3	3	4	3	4	4
0	20	6	1	4	2	1800	11.25	40	0	10	5	5	5	5	5	5	5	4	4	5	5	5	5
0	25	11	1	5	4	2100	8.75	60	6	16	5	4	4	4	5	4	4	1	3	4	3	5	4
0	25	25	1	5	3	2400	7.5	80	10	16	5	1	2	3	2	1	1	1	1	1	2	4	4
0	7	7	1	5	2	1800	5.625	80	6	16	4	3	3	3	3	3	4	2	3	3	3	4	3
0	7	7	1	5	2	2200	6.11111	90	7	20	3	2	4	3	4	4	3	1	3	3	3	3	4
0	18	18	1	5	3	2800	8.75	80	6	24	3	3	3	2	3	3	3	1	1	3	3	2	3
0	24	24	1	4	4	2900	17.2619	42	0	18	3	3	3	3	3	3	3	2	2	2	2	3	3
0	6	6	1	4	2	2000	12.5	40	2	15	3	3	3	3	3	3	3	2	3	3	3	3	4
0	4	4	1	5	4	3000	15.625	48	6	15	3	3	3	3	3	3	3	2	3	3	3	3	4
0	16	11	1	5	2	2000	12.5	40	0	10	4	3	3	3	3	3	3	2	3	3	3	3	3
0	18	18	1	4	3	2000	8.33333	60	6	10	3	3	4	4	4	4	4	1	3	3	3	3	3
0	21	11	1	4	2	1900	9.89583	48	3	9	3	3	3	3	3	3	3	2	3	3	3	4	3
0	3	3	0	4	2	1800	9.375	48	0	9	3	3	3	2	3	4	3	3	3	3	4	3	4
0	23	14	0	4	2	2300	8.21429	70	0	10	5	5	3	3	4	3	4	2	3	3	3	3	5
0	22	1	1	5	2	2000	5.88235	85	8	26	3	2	2	2	3	3	2	4	2	3	3	2	3
0	23	22	1	5	3	2400	6.66667	90	9	18	5	5	5	5	5	5	5	2	5	5	5	5	5
0	7	1	1	5	2	1800	11.25	40	7	15	3	3	3	3	3	3	3	2	3	2	3	2	3
0	7	1	1	5	2	1800	11.25	40	5	17	4	3	4	4	3	4	4	2	2	3	3	4	3
0	6	6	1	5	2	1800	5.11364	88	9	24	4	3	3	3	3	4	3	1	2	3	4	4	4
0	22	21	1	4	3	2200	11	50	0	14	3	3	3	3	3	3	3	3	3	3	3	3	3
0	9	5	1	5	2	1800	6.61765	68	8	18	2	1	4	3	2	2	3	2	1	4	3	1	3
0	37	37	1	3	3	3000	18.75	40	8	14	4	4	3	3	4	3	3	2	3	3	3	3	3
0	9	9	1	5	1	1900	11.875	40	6	12	3	3	3	3	3	3	3	3	3	3	3	3	3
0	23	21	1	5	2	1900	11.3095	42	0	12	4	4	4	4	4	4	4	3	3	4	4	4	4
0	2	2	0	3		1000	4.46429	56	4	12	4	3	4	4	4	3	3	3	3	3	3	3	4
0	3	3	1	5	3	2500	11.1607	56	8	60	3	4	4	4	4	4	4	1	4	4	4	4	5
0	8	8	1	5	2	2000	7.14286	70	10	48	4	4	4	4	4	4	3	2	3	3	2	3	4
0	15	3	1	4	2	2800	12.5	56	4.8	18	3	3	4	4	3	3	4	1	3	3	2	3	5
0	8	7	0	5	0	2100	5.19802	101	8	18	3	1	1	1	3	2	1	1	1	3	5	2	4
0	10	10	1	5	2	2600	11.6071	56	4.8	21.5	5	5	5	5	5	5	5	5	5	5	5	5	5
0	15	15	1	4	1	2600	19.697	33	0	35	4	5	5	5	5	5	5	3	5	5	2	4	5
0	14	14	1	5	2	2800	12.5	56	4.8	47	3	3	3	3	3	3	3	3	3	3	3	3	3
0	11	2	1	5	2	2600	11.6071	56	4.8	21.5	3	3	4	4	4	3	2	3	2	3	4	3	4
0	10	10	1	5	3	2700	11.6782	57.8	4.6	20.8	3	4	4	4	4	4	4	4	3	3	3	3	4
0	15	3	1	4	3	2913	12.5995	57.8	7	48	5	4	4	5	4	4	4	3	3	3	4	4	4
0	14	14	1	5	3	2800	12.5	56	0	8	3	4	3	4	4	3	4	3	3	3	3	3	3
0	9	1	1	4	1	2311	9.96121	58	5	22	5	3	5	5	4	4	4	4	4	5	4	4	4
0	30	30	0	5	3	3000	21.4286	35	1	4	4	3	4	3	4	3	3	3	3	4	4	3	4
0	15	15	1	4	2	3000	21.4286	35	5	32	5	5	5	5	5	5	5	4	4	4	4	4	4
0	32	32	1	5	2	2600	18.5714	35	0	10	5	4	3	4	5	5	3	2	3	5	3	4	5
0	21	3	1		3	3800	23.75	40	0	12	4	4	4	4	4	4	4	4	4	4	4	4	4
0	10	10	1	4	2	2800	19.4444	36	0	8	3	3	4	4	3	3	3	3	3	3	3	3	3
0	6	6	1		2	1800	11.25	40	0	8	4	4	4	4	4	4	4	4	3	3	3	3	5
0	34	3	1	4	3	3400	21.25	40	0	8	4	5	3	4	3	4	4	3	3	4	4	3	5
0	6	6	1	5	2	1800	11.25	40	0	8	3	4	4	4	4	3	3	3	3	3	3	3	4
0	22	22	1	5	4	3000	12.5	60	4	18	3	3	4	4	4	4	3	4	2	4	4	4	4
0	25	25	1	5	5	4000	16.6667	60	0	10	4	3	2	3	4	5	3	2	2	3	4	4	4
0	9	9	1	5	2	2500	13.8889	45	0	4	4	4	4	4	4	4	4	2	3	4	4	4	5
0	4	4	0	4	0	1800	13.6364	33	0	9	4	4	4	4	5	5	4	4	3	4	5	5	5
0	24	9	1	5	4	4000	11.1111	90	6	18	3	3	3	3	3	3	3	3	4	4	4	3	3
0	13	13	1	5	3	2500	9.92063	63	6	24	4	2	3	3	4	4	3	1	2	4	3	4	3
0	13	9	1	4	2	2600	18.5714	35	0	42	5	5	5	5	5	5	5	3	3	5	5	5	5
0	3	3	1	5	2	2400	12.766	47	4	7	4	4	4	4	4	4	4	4	4	4	4	4	4
0	13	13	1	5	2	2700	12.0536	56	0	47	3	3	3	3	3	3	3	3	3	3	3	3	3
0	8	8	1	5	1	2800	14.8936	47	0	48	3	3	3	3	3	3	3	3	3	3	3	3	3
0	20	20	1	4	3	3000	20.8333	36	0	41	3	3	3	3	3	3	2	2	3	3	3	3	4
0	12	9	1	5	3	3200	13.3333	60	8	24	3	3	3	3	3	3	2	2	3	4	3	3	4
0	13	13	0	5	3	3000	12.9758	57.8	4.6	20.8	4	3	3	3	4	3	3	2	3	4	3	3	5
0	27	27	1	5	4	1400	9.72222	36	0	8	2	2	4	4	3	3	3	1	3	3	2	3	5
0	10	3	1	5	2	1350	6.75	50	7	54	4	5	5	5	5	4	5	4	3	3	4	3	4
0	24	9	1	5	4	2000	5.55556	90	5	18	4	3	3	3	3	3	3	3	3	3	3	4	3
0	8	8	1	5	1	2500	15.625	40	0	8	4	3	4	4	4	3	2	1	1	2	1	4	4
0	4	4	0	4		1600	11.4286	35	0	8	5	5	5	5	5	5	5	4	4	5	5	5	5
0	6	6	1	5	2	2500	12.0192	52	0	8	3	3	3	3	3	3	3	3	3	4	4	3	5
0	19	19	1	4	3	2000	8.65052	57.8	4.6	44	4	4	4	4	4	3	2	3	3	3	3	3	5
0	3	3	1	5	2	3100	13.8393	56	11	24	4	4	4	3	4	4	4	2	3	2	4	4	4
0	17	10	1	5	4	2600	10.8333	60	10	14	4	3	3	3	3	3	2	2	3	3	3	3	4
0	20	5	1	4	3	3100	12.9167	60	10	39	4	3	3	4	4	4	3	2	3	4	3	4	4
0	26	4	1	4	4	1280	5.42373	59	10	34	5	5	5	5	5	5	5	5	5	5	5	5	5
0	26	24	1	5	3	5000	20.8333	60	10	10	4	4	4	3	4	4	4	3	3	4	2	4	4
0	13	2	1	4	2	3000	10.7143	70	10	16	5	5	5	5	5	5	5	4	4	4	4	4	4
0	17	6	1	5	3	2000	10.8696	46	0	46	4	4	4	4	4	4	4	4	4	4	4	4	5
0	29	8	1	4	4	3000	8.82353	85	10	24	5	5	5	4	5	5	4	3	4	5	2	4	4
0	11	11	1	5	2	3000	6.25	120	15	50	5	5	5	4	5	5	3	2	3	5	1	5	5
0	5	1	0	4	0	2100	5.83333	90	9	18	5	5	5	5	5	5	5	2	3	4	2	4	5
0	3	2	1	5	2	1000	4.46429	56	8	50	3	3	3	3	3	3	3	3	3	3	4	4	4
0	22	22	1	4	3	2423	12.6198	48	0	11	3	3	4	4	4	3	4	3	3	3	3	4	5
0	5	3	0	5	2	3000	15	50	1	16	4	3	5	3	3	3	3	2	3	3	3	3	3
0	27	19	1	4	4	5000	25	50	6	10	3	3	3	3	3	3	3	3	3	3	3	3	2
0	12	12	1	5	3	2500	13.0208	48	2	14	3	3	4	4	4	3	4	3	3	3	3	3	4
0	18	18	1	5	4	4000	20	50	2	14	5	5	5	5	5	5	5	5	5	5	5	5	5
0	31	31	1	4	3	4000	22.2222	45	2	8	3	5	4	4	4	5	3	3	3	4	4	4	4
0	12	5	1	5	3	3500	16.2037	54	0	10	4	4	4	4	4	4	4	3	4	4	4	4	4
0	13	13	1	5	3	3000	16.6667	45	0	10	4	4	4	4	4	4	4	3	3	3	4	4	4
0	24	24	1	5	4	4000	16.6667	60	0	10	2	2	2	3	3	2	3	2	2	2	2	2	3
0	38	28	1	3	4	3000	10.274	73	6	16	5	5	3	3	3	3	3	2	3	2	2	4	4
0	21	21	1	5	4	4000	25	40	1	8	4	5	5	5	5	4	5	4	4	4	3	4	4
0	21	21	1	5	4	5000	25	50	0	12	3	3	3	3	3	3	3	3	3	3	3	3	3
0	6	6	0	5	2	4000	25	40	6	12	4	4	4	4	4	4	4	3	3	4	4	4	4
0	6	2	1	5	1	4000	25	40	6	12	3	3	3	3	3	3	3	2	3	3	3	3	3
0	3	3	1	5	2	4000	23.2558	43	0	8	3	3	3	3	3	3	3	3	3	3	3	3	4
0	8	8	1	5	3	2913	16.1833	45	7	8	3	3	3	3	3	3	3	2	2	2	3	3	4
0	8	1	1	5	2	5000	31.25	40	6	10	4	4	4	4	4	3	3	3	3	3	3	3	4
0	14	6	1	6	3	4000	25	40	6	14	4	4	4	4	4	3	3	3	3	3	3	3	4
0	3	3	0	5	2	2000	7.69231	65	6	9	4	3	3	3	4	4	4	3	3	4	3	3	4
0	4	4	0	6	2	700	3.88889	45	2	12	4	3	3	3	3	3	3	2	2	3	3	3	4
0	3	3	1	6	2	3000	10.4167	72	6	18	2	1	2	2	2	2	2	1	1	2	2	2	2
0	2	2	0	5	2	2000	14.2857	35	0	7	3	3	4	4	4	3	4	4	3	3	4	3	4
0	20	4	1	5	4	4500	19.3966	58	6	18	4	3	2	2	4	2	2	2	2	2	1	3	4
0	5	5	1	5	1	3500	17.5	50	7	12	3	3	3	3	3	3	3	2	2	3	3	3	3
0	18	4	1	5	3	6000	21.4286	70	3	14	5	3	3	4	4	4	4	1	3	3	1	4	5
0	31	4	1	3	4	5000	25	50	2	13	4	4	4	4	4	4	3	3	3	3	4	4	4
0	19	9	1	5	3	4000	14.2857	70	5	24	4	4	4	4	4	4	3	3	3	3	3	4	4
0	10	10	1	5	3	4000	14.2857	70	3	24	4	4	4	4	4	4	3	3	3	3	3	4	4
0	9	4	1	5	0	3500	17.5	50	7	16	3	3	3	3	3	3	3	2	2	3	1	3	5
0	23	23	1	4	2	5000	26.0417	48	12	10	4	4	4	3	4	4	3	2	2	1	1	4	5
0	19	19	1	4	3	5000	17.3611	72	12	22	3	3	3	3	3	3	3	3	3	3	3	3	3
0	26	26	1	3	3	3000	15	50	1	9	4	4	4	4	4	4	4	2	3	3	2	3	4
0	28	28	1	4	3	2800	14	50	1	8	4	4	4	4	4	4	4	2	3	3	2	4	4
0	31	25	1	3	3	3000	15	50	1	8	4	4	4	4	4	4	4	2	3	3	2	4	4
0	30	30	1	3	3	4000	26.3158	38	0	8	5	5	5	5	5	5	5	1	5	4	1	5	5
0	23	23	1	4	2	2000	10	50	0	70	4	4	4	4	4	4	4	4	4	4	4	4	4
0	22	22	1	3	1	1800	15	30	0	8	4	4	4	4	4	4	4	2	3	3	3	3	4
0	35	14	1	1	2	2000	10.4167	48	0	8	3	1	3	4	4	3	4	2	2	3	3	2	3
0	25	25	1	3	2	2000	11.9048	42	0	10	3	3	3	3	3	3	3	2	3	3	3	3	3
0	26	5	1	3	2	2000	10	50	1	60	4	4	4	4	4	4	4	2	4	4	4	4	4
0	14	14	1	4	3	2000	8.92857	56	1	5	3	3	3	3	3	3	3	3	3	3	3	3	4
0	42	25	1	3	2	3000	18.75	40	0	10	3	4	4	4	3	3	2	3	3	3	3	3	3
0	11	11	0	4	2	2000	12.5	40	1	11	3	3	3	3	3	3	3	3	4	4	3	3	4
0	9	9	1	4	2	2000	8.92857	56	1	5	3	3	3	3	3	3	3	3	3	3	3	3	4
0	23	23	1	5	4	3461	14.4208	60	0	11	4	4	3	5	4	4	4	3	3	3	4	3	3
0	16	16	0	5	2	3000	18.75	40	3	24	3	3	4	4	4	4	3	3	3	3	3	3	5
0	11	8	1	1	2	2300	14.375	40	0	7	3	4	4	3	4	4	2	1	2	2	3	4	4
0	7	7	1	4	2	2400	15	40	0	8	2	3	3	3	4	4	4	3	3	4	4	4	3
0	23	23	1	3	2	2600	17.1053	38	0	8	3	3	3	2	2	3	3	2	3	3	3	2	4
0	13	13	1	4	1	2311	6.41944	90	10	7	3	3	4	4	4	3	4	4	3	4	4	4	3
0	5	5	0	1	1	1200	6.38298	47	5	9	3	3	4	4	4	3	4	3	4	4	4	3	4
0	33	24	1	2	3	1000	3.78788	66	7	14	1	1	1	1	2	1	1	1	1	1	1	1	4
0	10	9	1	5	2	3000	15.3061	49	4.8	21.5	4	4	4	3	3	3	3	3	3	3	3	3	3
0	15	15	0	5	3	1800	3.91304	115	15	54	3	3	3	3	3	3	3	3	3	3	3	3	3
0	9	9	1	5	2	2000	12.5	40	2	38	4	3	3	2	3	3	4	2	3	3	3	4	3
0	27	15	1	4	3	1030	4.15323	62	6	14	3	2	2	2	2	2	2	1	1	1	1	2	4
0	23	23	1	3	2	1400	3.125	112	9	28	3	3	3	3	3	3	3	3	3	3	3	3	3
0	3	3	0	4	2	2300	13.0682	44	0	21.5	4	3	4	3	3	3	3	2	3	3	3	3	3
0	20	18	1	4	3	1500	3.125	120	10	56	3	3	3	3	3	3	3	3	3	3	3	3	3
0	6	6	1	6	1	4000	23.8095	42	5	30	2	2	2	2	2	2	2	1	1	2	3	4	4
0	3	3	1	5		1000	3.04878	82	7	26	3	3	3	3	3	3	3	3	3	3	3	3	3
0	7	7	1	5	3	2300	7.0122	82	7	28	3	3	3	3	3	3	3	3	3	3	3	3	3
0	27	27	1	3	2	3580	14.9167	60	10	30	5	3	3	3	4	4	3	2	3	3	2	4	5
0	11	8	1	4	2	3000	18.75	40	0	8	4	4	4	4	4	4	4	4	4	4	4	4	4
0	5	5	1	3	1	3500	13.6719	64	8	28	4	4	3	3	3	3	3	3	3	3	2	3	4
0	17	17	1	4	2	12000	47.619	63	0	14	5	5	5	5	5	5	5	4	5	5	5	5	5
0	4	4	1	4		2000	11.9048	42	7	50	4	4	4	4	4	4	4	4	4	4	4	4	4
0	5	5	1	5	2	2600	11.2069	58	5	62	4	3	4	4	5	5	4	3	3	4	3	4	4
0	12	5	1	5	3	4500	18.75	60	6	23	4	4	4	4	4	4	4	3	3	4	3	3	4
0	14	2	1	5	4	3461	13.9556	62	5	18	4	3	3	4	4	3	3	3	3	3	3	3	4
0	22	22	1	4	3	5000	24.0385	52	5	16	3	3	3	3	3	3	3	2	3	4	4	4	4
0	2	2	1	5	2	3000	16.6667	45	6	18	4	3	3	3	4	3	3	2	3	2	2	2	4
0	4	4	1	5	2	2500	11.3636	55	4	18	4	3	4	3	4	3	3	1	3	3	2	3	5
0	7	7	1	5	2	2000	7.14286	70	6	19	4	3	3	3	4	4	3	3	3	4	3	3	4
0	10	10	1	5	3	3000	10.7143	70	6	20	3	3	3	3	3	3	3	3	3	3	3	3	3
0	5	5	1	6	2	5000	19.8413	63	6	20	4	4	4	4	4	4	4	3	3	3	3	2	4
0	26	13	1	5	4	6500	27.0833	60	1	12	3	4	4	4	4	4	4	3	3	4	3	4	3
0	15	3	1	5	3	4000	20	50	5	28	3	3	3	3	3	3	3	3	3	3	3	3	4
0	1	1	0	4	2	3000	18.75	40	2	7	3	3	3	3	3	3	3	2	3	3	3	3	3
0	11	1	1	4	0	2000	12.5	40	2	7	3	3	3	3	3	3	3	2	3	3	3	3	3
0	23	4	1	4	3	5000	27.7778	45	0	12	4	4	4	4	4	4	3	4	3	4	4	3	4
0	16	6	1	5	4	5000	25.5102	49	0	9	4	4	3	3	3	4	3	3	4	3	3	3	4
0	16	4	1	4	2	2600	8.02469	81	10	26	4	3	4	4	4	4	3	3	3	4	3	4	4
0	4	4	1	4	0	3000	9.375	80	6	26	5	3	4	2	2	3	3	1	2	3	1	3	4
0	4	3	1	4	0	3000	9.375	80	6	26	5	3	4	2	2	3	3	1	2	3	1	3	4
0	5	5	1	5	2	3000	9.375	80	7	18	4	4	4	4	4	4	4	3	3	4	4	4	5
0	4	2	1	5	2	3000	9.375	80	10	26	1	3	5	3	3	3	3	1	2	4	4	2	4
0	4	4	1	5	2	3000	9.375	80	6	20	1	3	5	3	3	3	3	1	2	4	4	2	4
0	4	4	0	5	2	2600	8.125	80	7	18	4	4	4	4	4	4	4	3	3	4	4	4	5
0	4	4	0	5	2	3000	8.33333	90	10	28	3	3	3	3	3	3	3	2	3	3	2	2	3
0	16	16	1	4	2	5000	15.4321	81	10	26	4	3	4	4	4	4	3	3	3	4	3	4	4
0	4	4	1	5	2	7750	20.1823	96	6	36	3	3	1	1	1	4	3	3	3	3	2	4	3
0	7	7	1	5	2	3000	15	50	5	20	3	3	3	3	4	4	3	1	3	4	3	2	4
0	7	7	0	4		2200	10	55	1	13	3	2	4	1	2	1	1	1	1	3	4	1	5
0	8	8	1	5	2	1500	7.5	50	5	18	4	3	3	3	1	3	3	1	2	4	3	2	4
0	5	5	0	5	2	6000	15.625	96	6	36	5	1	1	1	1	1	1	2	1	4	3	5	5
0	4	4	1	5	2	7000	18.2292	96	6	36	5	1	1	1	1	1	1	2	1	4	3	5	5
0	1	1	1	6	5	7000	18.2292	96	6	36	5	1	1	1	1	1	1	2	1	4	3	5	5
0	4	4	0	5	2	7800	20.3125	96	6	36	5	1	1	1	1	1	1	2	1	4	3	5	5
0	16	16	1	5	3	9600	25	96	6	36	5	1	1	1	1	1	1	2	1	4	3	5	5
0	6	6	0	3	1	3000	7.8125	96	5	22	3	3	3	3	3	3	3	2	1	3	3	4	3
0	9	9	1	5	2	5800	15.1042	96	6	36	3	3	3	1	1	1	3	3	3	3	2	4	3
0	6	6	1	4	2	7800	20.3125	96	6	36	5	1	1	1	1	1	1	2	1	4	3	5	5
0	38	2	1	3	3	2913	18.2063	40	0	9	3	3	3	3	3	3	3	3	3	3	3	3	3
0	42	15	1	3	2	2600	16.25	40	0	8	4	3	5	5	5	4	4	3	3	3	3	3	3
0	20	20	1	3	3	2913	18.2063	40	0	9	3	3	3	3	3	3	3	3	3	3	3	3	3
0	33	1	1	3	3	2913	13.0045	56	0	10	4	4	5	5	5	4	4	3	3	3	3	3	3
0	28	4	1	4	3	2913	18.2063	40	0	9	3	3	3	3	3	3	3	3	3	3	3	3	3
0	13	1	1	5	3	4000	20.8333	48	0	10	4	1	2	1	1	4	1	1	1	4	4	1	4
0	16	16	1	5	2	2600	13	50	5	20	3	3	3	3	3	3	3	3	3	3	3	3	3
0	12	4	1	5	3	2913	14.565	50	5	20	3	3	3	3	3	3	3	3	3	3	3	3	3
0	15	15	1	5	3	3300	10.5769	78	8	28	4	1	2	2	4	3	3	3	3	3	3	3	4
0	4	2	0	5	3	2500	5.68182	110	8	108	3	3	3	3	4	3	3	2	3	2	2	3	4
0	4	3	1	5	3	2000	5	100	7	18	4	3	4	3	4	4	3	3	3	3	3	3	4
0	4	3	0	5	2	4000	14.2857	70	7	8	3	3	3	3	3	3	3	2	2	2	2	2	2
0	25	20	1	4	4	4000	11.9048	84	8	15	4	4	4	4	3	3	4	4	3	4	4	4	3
0	26	21	1	5	4	5000	20.8333	60	6	72	4	3	3	3	3	4	3	1	2	3	1	3	4
0	11	11	1	4	2	1500	5.20833	72	10	72	5	5	5	5	5	5	5	5	5	5	5	5	5
0	22	22	1	4	4	4800	17.1429	70	2	15	3	3	3	3	3	3	3	3	3	3	3	3	3
0	6	1	1	5	2	2800	8.75	80	8	12	4	4	4	3	3	3	2	2	3	3	3	3	4
0	16	12	1	4	0	3500	12.1528	72	9	16	3	3	3	3	3	3	3	3	3	3	3	3	3
0	19	4	1	5	0	2100	8.46774	62	5	19	2	2	2	2	2	2	2	2	2	2	2	2	2
0	22	15	1	5	3	3500	10.9375	80	6	78	4	2	3	3	2	3	3	2	2	2	3	3	4
0	12	12	1	5	3	2000	12.5	40	10	30	3	3	2	2	2	3	3	3	3	3	3	3	3
0	28	12	1	4	3	3000	18.75	40	4	40	4	4	4	4	5	5	5	5	5	5	5	5	5
0	16	8	0	4	2	2550	15.9375	40	0	40	5	4	4	5	5	5	4	4	5	5	5	5	5
0	29	29	1	5	3	3600	20	45	4.6	20.8
0	5	5	1	5	3	3600	21.4286	42	3	43	3	3	3	3	3	3	3	3	3	3	3	3	3
0	3	2	0	5	0	800	3.33333	60	7	24	2	3	4	1	3	3	2	3	2	3	3	2	3
0	2	2	1	5	2	1700	5.44872	78	6	20	1	3	1	3	3	3	3	1	3	3	2	3	4
0	2	2	1	5	2	2000	6.41026	78	6	20	4	4	5	4	4	4	4	2	3	4	3	4	4
0	3	3	0	4	1	2000	7.57576	66	7	24	4	4	4	3	4	4	2	3	4	3	4	4	4
0	11	11	1	5	0	1700	7.45614	57	5	19
0	15	5	1	4	3	1500	6.48789	57.8	4.6	20.8	3	2	2	3	3	3	3	2	3	3	3	4	4
0	15	15	1	5	3	2300	6.84524	84	6	36	2	3	3	3	3	3	3	1	3	4	4	3	3
0	20	20	1	5	4	3000	7.5	100	8	40	4	2	3	3	3	3	3	3	2	2	3	3	3
0	4	4	0	5	1	1600	5	80	6	24	4	3	3	4	5	5	4	3	3	3	3	3	4
0	1	1	0	5	1	2000	7.14286	70	7	65	3	3	3	3	3	3	3	3	5	3	4	3	4
0	15	11	1	4	2	2800	12.5	56	7	65	3	3	3	3	3	3	3	3	5	3	3	4	5
0	6	6	0	4	2	1800	10	45	0	8	3	3	3	3	3	3	3	3	3	3	3	3	3
0	22	13	1	5	4	3000	10.7143	70	10	72	3	4	4	4	4	3	2	2	2	2	3	3	4
0	9	4	1	5	0	1900	10.5556	45	10	48	3	3	3	3	3	3	2	3	3	3	3	3	3
0	22	22	1	3	2	3000	18.75	40	20	12	4	4	4	4	4	4	3	5	4	4	4	4	4
0	25	15	1	4	3	3600	22.5	40	10	14	4	4	4	5	5	5	5	5	5	5	5	5	5
0	22	22	1	4	2	3000	18.75	40	10	14	4	4	4	5	5	5	5	5	4	4	4	4	4
0	16	16	1	5	3	3000	18.75	40	0	48	3	3	3	4	3	3	3	3	3	3	3	3	4
0	22	3	1	4	3	3000	18.75	40	0	9	3	3	2	4	4	4	3	4	3	4	3	4	4
0	16	16	1	4	2	3100	19.375	40	0	4	5	5	5	5	5	5	5	5	5	5	5	5	5
0	6	6	1	5	0	3000	11.5385	65	8	28	4	4	3	4	4	3	3	3	3	3	3	3	3
0	4	3	1	5	1	3000	12.5	60	8	28	5	3	2	2	2	4	4	2	2	4	1	4	4
0	5	5	1	5	2	3000	18.75	40	8	20	4	4	4	4	4	4	4	4	4	4	4	4	4
0	1	1	0	4	0	2100	7.39437	71	8	14	3	3	4	4	4	4	3	2	3	4	3	3	5
0	4	4	0	5	1	2600	10.8333	60	7	30	5	4	2	2	4	4	3	2	3	4	1	4	5
0	18	14	1	5	3	2700	11.25	60	7	24	3	3	3	3	3	3	3	3	3	3	2	3	4
0	9	9	1	5	1	2311	9.02734	64	8	8	3	2	2	4	4	4	4	2	3	4	3	4	4
0	2	2	0	5	1	1500	8.52273	44	0	44	4	3	3	3	3	3	3	3	3	4	4	4	4
0	20	5	0	4	3	2500	14.881	42	0	6	2	2	2	2	3	3	3	3	2	3	2	2	4
0	1	1	0	5		1000	5	50	2	28	3	3	3	2	2	3	3	1	2	2	2	2	5
0	7	5	1	5	3	2000	11.3636	44	4	8	3	4	3	3	3	3	3	2	3	3	2	2	4
0	4	4	0	5	0	2500	8.44595	74	7	26	3	3	3	3	3	3	3	3	3	3	3	3	4
0	10	10	1	4	3	2300	10.6481	54	7	56	3	3	2	2	3	3	1	1	2	3	3	3	5
0	3	3	0	4	0	1800	8.03571	56	8	12	3	2	3	3	3	3	3	1	3	5	3	3	4
0	8	8	1	4	1	2100	9.375	56	8	56	4	2	1	2	3	3	2	1	3	3	3	3	5
0	22	5	1	4	3	2000	8.77193	57	7	14	3	3	3	3	3	3	2	1	3	3	3	4	4
0	15	8	1	5	2	2500	11.3636	55	0	5	4	2	1	2	3	3	2	1	3	3	3	3	5
0	14	9	1	5	3	2500	11.1607	56	9	56	3	3	2	1	3	2	2	1	2	3	2	3	4
0	11	2	1	4	2	2000	10.4167	48	7	51	3	1	1	1	1	3	1	1	1	2	1	3	4
0	4	3	1	4		1500	7.8125	48	7	52	4	4	4	4	4	3	3	3	3	3	3	3	3
0	9	9	1	4	1	2500	11.5741	54	6	48	5	5	5	5	5	5	5	3	4	3	3	4	4
0	31	25	0	4	4	4000	20.8333	48	4	48	2	3	3	3	3	3	3	2	2	2	2	2	2
0	16	16	1	4	3	3000	13.3929	56	4	30	4	3	3	3	3	4	3	2	1	1	2	2	2
0	18	18	1	3	3	3000	15.625	48	6	24	3	3	3	3	3	3	3	2	2	2	2	2	2
0	19	19	1	4	3	3000	13.3929	56	4	24	3	3	3	3	3	3	3	2	2	2	2	2	2
0	2	2	0	4	0	2000	10.8696	46	4	25	4	4	4	4	4	4	4	4	4	4	4	4	4
0	8	8	1	5	2	2200	13.4146	41	4	20	2	3	3	3	4	3	3	3	3	3	3	2	4
0	9	9	1	5	2	2300	6.92771	83	4	17	5	3	3	4	4	4	4	1	3	3	3	4	5
0	26	24	1	5	4	3000	9.375	80	7	22	4	4	4	4	4	4	4	1	1	1	1	2	2
0	26	19	1	5	4	3000	11.0294	68	10	14	4	3	3	3	3	3	4	1	2	1	1	1	2
0	17	18	1	4	2	2600	11.2069	58	6	20	3	3	3	2	3	2	4	2	2	2	2	2	2
0	7	3	1	4	1	2500	9.76562	64	8	16	4	3	3	3	3	3	3	3	3	3	3	3	3
0	18	18	1	5	4	3000	18.75	40	0	8	5	4	3	3	4	4	4	2	2	2	2	2	2
0	26	25	1	4	4	2600	14.4444	45	0	9	4	4	4	4	4	4	4	4	2	2	2	2	2
0	5	2	1	4	0	2300	14.375	40	0	8	5	5	5	5	5	4	5	1	1	2	1	1	2
0	31	27	0	5	3	3000	18.75	40	0	8	3	3	2	3	4	3	3	1	5	4	4	5	5
0	26	21	1	4	3	2800	17.5	40	1	12	5	5	5	5	5	4	5	4	5	4	4	5	5
0	25	25	1	4	2	2000	10	50	1	14	3	4	5	5	5	3	4	1	5	4	4	5	5
0	10	2	1	4	1	1850	11.5625	40	0	8	4	4	4	4	4	4	4	4	4	4	4	4	4
0	8	2	1	4	2	2200	13.75	40	0	8	4	5	5	5	5	4	4	2	2	2	2	2	2
0	15	5	1	4	2	2200	13.75	40	0	8	5	5	4	4	4	5	5	2	2	2	2	2	2
0	22	2	1	4	3	2500	15.625	40	0	8	5	5	3	4	3	4	5	1	2	2	2	2	2
0	32	21	1	3	2	2300	14.375	40	0	8	4	3	3	4	3	4	3	1	2	2	2	2	2
0	15	15	1	4	2	2000	10	50	5	12	4	3	4	4	4	4	3	1	1	2	2	2	2
0	2	2	0	4	2	2000	9.80392	51	3	9	4	2	3	4	4	4	4	1	1	1	2	2	2
0	19	19	0	3	1	2000	11.1111	45	3	10	4	4	3	5	5	4	4	1	1	1	1	1	1
0	19	11	0	4	2	1500	7.97872	47	6	15	3	3	4	4	5	4	4	2	2	2	2	4	4
0	6	6	1	5	2	2600	16.25	40	6	12	4	3	4	3	4	3	3	1	1	2	2	2	2
0	3	3	1	5	1	2000	10.4167	48	5	12	3	3	3	3	4	3	3	2	1	2	2	2	2
0	3	3	0	3	0	900	4.5	50	7	18	3	2	2	2	3	3	3	1	1	2	2	2	2
0	3	3	0	4	0	1500	7.5	50	6	10	2	3	3	4	3	4	3	3	1	2	1	2	2
0	5	2	1	4	1	2000	12.8205	39	12	10	3	1	2	3	2	3	1	1	1	1	1	1	2
0	4	4	1	5	1	1800	10.7143	42	6	15	4	3	4	3	4	3	3	1	1	2	2	2	2
0	4	4	1	5	2	1600	9.30233	43	6	18	4	4	4	4	4	4	4	2	2	2	2	2	2
0	3	3	0	5	1	1800	9.375	48	4	15	4	4	4	4	4	4	4	2	2	3	3	4	4
0	24	10	1	4	3	3000	10.1351	74	8	18	3	3	3	3	4	3	3	3	3	3	2	1	2
0	2	2	0	5	1	2000	10.2041	49	2	24	3	3	3	2	4	3	3	1	1	2	2	1	2
0	4	4	1	5	2	2000	6.94444	72	8	18	4	3	2	2	4	2	2	1	1	1	2	2	2
0	7	7	1	4	2	2500	11.1607	56	4	18	2	2	4	4	4	4	3	3	1	2	1	2	3
0	32	22	1	4	3	2000	8.19672	61	2	12	5	5	5	5	5	5	5	1	1	2	2	2	2
0	22	22	1	5	3	3000	11.7188	64	4	12	5	5	5	5	5	5	5	2	2	2	1	4	4
0	39	33	1	3	3	3700	16.5179	56	5	20	4	3	4	4	5	4	3	4	1	4	4	4	4
0	24	24	1	5	4	3200	16	50	4	10	4	3	4	4	4	4	3	3	3	3	3	3	3
0	5	5	1	5	2	2000	8.33333	60	8	14	2	2	2	3	3	3	2	1	1	1	2	2	2
0	4	4	0	5	2	2000	8.33333	60	8	14	3	3	3	2	3	3	3	2	2	2	2	2	2
0	4	4	1	4	2	2000	8.33333	60	8	12	3	3	3	4	4	4	4	2	4	2	3	3	3
0	19	19	1	4	3	3000	15	50	8	18	3	3	3	2	3	3	4	3	2	1	2	1	4
0	25	7	1	5	4	3600	16.3636	55	8	18	3	3	3	3	3	2	3	1	4	3	4	3	3
0	30	18	1	3	3	3000	13.3929	56	6	14	4	1	3	1	4	3	3	2	2	2	2	3	3
0	3	3	0	4	1	2500	12.0192	52	3	11	3	3	3	3	3	3	3	2	2	2	2	2	2
0	8	1	1	4	2	2600	13.5417	48	0	8	4	4	4	3	4	3	3	1	2	2	1	1	2
0	28	16	1	3	3	2700	13.5	50	4	16	3	3	3	3	3	3	3	1	1	1	1	1	1
0	6	6	1	5	2	2000	10.2041	49	3	16	4	3	3	4	4	4	4	3	4	3	3	3	4
0	23	20	1	4	3	3000	11.9048	63	10	24	3	3	3	3	3	3	3	3	3	4	4	3	4
0	4	4	1	5	2	2100	12.5	42	3	19	5	3	4	4	5	3	3	2	2	2	2	1	2
0	33	33	1	3	3	3000	17.8571	42	4	18	4	3	3	4	4	3	2	4	2	3	4	3	4
0	8	8	1	5	2	3000	11.194	67	8	24	4	4	4	4	4	4	4	2	2	2	2	2	2
0	29	19	1	4	2	2400	15	40	0	8	4	4	4	4	4	4	4	1	1	2	2	2	2
0	18	4	1	4	2	4250	26.5625	40	0	4	4	4	4	3	4	4	3	2	2	3	3	3	4
0	8	4	1	4	2	3000	8.92857	84	10	48	3	3	2	2	3	3	3	3	2	3	3	3	4
0	6	6	1	5	2	3500	29.1667	30	3	30	3	2	2	2	3	3	2	2	3	3	3	2	4
0	13	11	1	5	2	3600	15.5172	58	4	24	3	3	3	3	3	3	3	2	2	3	2	3	4
0	5	5	0	5	0	3200	26.6667	30	7	6	4	4	4	4	4	4	4	4	4	4	3	4	5
0	17	17	1	4	3	3500	12.5	70	8	31	4	4	5	5	5	3	3	3	3	3	3	3	5
0	2	2	0	5	2	3000	12.5	60	10	36	3	3	3	3	3	4	3	3	2	2	2	2	3
0	14	14	1	5	2	3000	12.5	60	7	15	5	5	5	5	5	5	5	5	4	4	4	5	5
0	17	17	1	4	2	4000	20.8333	48	0	10	4	4	4	4	4	4	4	3	3	3	3	3	3
0	3	3	0	5	2	3000	15.625	48	5	10	3	3	3	3	3	3	3	3	3	3	3	3	3
0	18	10	1	4	2	3600	15	60	6	30	4	3	3	3	3	3	3	3	3	3	3	3	4
0	2	2	0	5	1	3200	11.4286	70	3	30	3	3	3	3	3	3	3	3	3	3	3	3	4
0	3	3	0	5	2	3000	12.931	58	6	30	3	4	4	3	4	4	4	2	4	3	3	3	4
0	14	1	1	4	2	4000	20	50	7	10	5	4	4	4	4	5	4	4	4	4	4	4	4
0	19	15	1	3	2	5000	35.7143	35	8	24	4	3	4	4	4	4	4	3	3	3	4	4	4
0	4	1	0	5	2	3300	13.75	60	3	24	4	4	4	3	4	4	3	3	3	4	3	4	4
0	14	4	1	5	3	4000	12.5	80	7	20	4	4	4	4	4	4	4	4	3	3	4	4	4
0	18	18	1	4	2	3800	23.75	40	5	11	4	4	4	4	4	4	4	3	3	3	3	3	3
0	17	17	1	3	2	3722	23.2625	40	5	11	4	4	4	4	4	4	4	3	3	3	3	3	3
0	5	2	1	4	2	3000	12.5	60	7	20	3	3	3	3	3	3	3	3	3	3	3	3	3
0	9	9	1	5	2	3200	20	40	6	12	3	4	4	4	4	4	4	3	3	3	3	3	4
0	7	3	1	4	1	3175	19.8438	40	5	50	3	3	3	3	3	3	3	2	3	3	3	3	4
0	16	16	1	5	2	4100	22.7778	45	10	20	2	3	3	3	4	3	3	3	3	3	3	2	4
0	2	2	0	5	2	5000	25	50	5	10	2	3	3	3	4	3	3	3	3	3	3	2	4
0	2	2	0	5	1	3000	12.5	60	6	20	2	3	3	2	3	2	2	3	2	3	2	2	4
0	6	3	0	5	3	3000	15.625	48	6	24	4	4	4	4	4	4	4	4	3	4	4	4	4
0	4	4	1	5	2	4000	33.3333	30	2	24	3	3	3	3	3	3	3	3	3	3	3	3	3
0	3	3	0	5	1	3000	8.33333	90	12	72	3	4	2	3	4	5	2	3	2	4	3	5	3
0	6	4	1	4	2	3000	8.33333	90	5	24	4	4	4	4	4	4	4	4	4	4	4	4	4
0	3	3	1	5	2	3000	8.33333	90	12	72	3	4	2	3	4	5	2	3	2	4	3	5	3
0	4	4	0	5	1	3500	8.75	100	12	25	4	3	4	4	4	4	4	3	3	3	3	3	4
0	4	4	0	5	2	3000	7.5	100	12	24	4	3	4	4	3	3	3	3	3	3	4	3	3
0	7	5	1	5	2	4300	9.77273	110	21	20	5	5	5	5	5	4	4	4	4	5	5	5	5
0	3	3	0	5	1	3000	7.5	100	12	24	3	3	3	3	3	3	3	3	3	3	3	3	3
0	4	4	0	5	1	3000	7.5	100	12	26	4	3	3	3	4	3	3	3	3	3	2	3	5
0	3	3	1	5	1	3000	7.5	100	13	26	4	3	3	3	4	4	3	3	3	3	3	3	3
0	5	5	1	4	1	3000	7.5	100	13	26	4	3	3	3	3	3	3	3	3	3	3	3	3
0	2	2	1	4	3	1000	1.64474	152	3	18	3	2	2	3	4	2	3	3	4	3	4	2	3
0	10	8	1	4	2	3700	7.70833	120	13	12	4	4	3	3	3	4	3	4	4	3	3	3	3
0	16	6	1	3	2	3600	18.75	48	4	48	5	3	2	3	3	4	1	2	3	3	3	3	4
0	14	14	1	5	3	3600	18.75	48	11	10	4	4	4	4	4	2	3	2	2	5	3	4	3
0	17	17	1	3	2	4200	29.1667	36	14	20	4	3	3	2	2	3	3	3	3	3	3	3	4
0	6	6	1	5	2	3100	25.8333	30	0	38	3	3	5	5	5	5	5	1	1	4	1	5	4
0	34	2	1	3	3	6000	21.4286	70	8	12	3	4	3	3	3	3	3	2	5	2	2	2	2
0	5	2	1	4	2	3500	12.5	70	13	70	3	3	3	3	3	3	3	3	3	3	3	3	4
0	16	4	1	4	2	3500	24.3056	36	12	48	5	3	3	3	5	5	3	2	2	5	2	5	4
0	7	7	1	5	2	3500	12.1528	72	13	8	3	3	3	4	4	3	3	3	3	3	3	3	4
0	3	1	0	5	2	3600	12.5	72	24	48	4	4	4	4	4	4	4	3	3	4	4	4	4
0	17	17	1	4	2	4000	33.3333	30	0	8	4	4	4	3	3	3	3	4	5	5	5	4	3
0	3	3	1	5	2	3450	9.91379	87	10	42	4	4	4	4	4	4	4	3	3	3	3	4	4
0	2	2	1	4	1	4000	12.5	80	9	107	4	3	2	2	4	4	3	3	3	3	3	4	5
0	8	8	0	5	2	2600	11.6071	56	4.8	21.5	3	4	4	3	3	3	4	3	4	4	3	3	4
0	17	12	0	5	3	2913	12.5995	57.8	10	12	5	3	3	4	4	3	4	2	2	4	2	3	3
0	19	8	1	5	3	2400	6.52174	92	8	40	4	3	3	3	3	3	3	3	3	3	3	3	3
0	2	2	1	4	2	1600	6.06061	66	8	34	4	3	3	3	4	4	3	1	3	2	4	3	3
0	2	2	0	4	0	600	3.75	40	4	6
0	11	3	1	3	1	2000	12.5	40	0	10	3	3	3	3	3	3	3	3	3	3	3	3	3
0	23	17	1	3	1	3000	18.75	40	0	10	3	3	3	3	3	3	3	3	3	3	3	3	3
0	19	3	1	3	1	2800	17.5	40	0	48	3	3	3	3	3	3	3	3	3	3	3	3	3
0	21	9	1	3	2	2200	11.4583	48	0	10	3	3	3	3	3	3	3	3	3	3	3	3	3
0	11	8	1	4	2	1800	8.03571	56	4.8	15	4	3	3	4	4	4	3	3	3	3	3	3	4
0	7	3	1	5	2	2000	11.9048	42	2	42	4	4	4	4	3	4	4	4	3	3	3	5	4
0	28	28	1	4	3	2400	7.89474	76	6	48	5	4	4	4	4	4	4	1	1	4	4	5	5
0	27	22	1	4	3	2400	8.33333	72	10	48	5	3	3	3	4	3	3	1	1	4	1	4	5
0	19	19	1	4	2	3000	16.6667	45	2	52
0	16	5	1	4	2	2000	4.90196	102	10	20	3	3	3	3	3	3	3	3	3	3	3	3	3
0	33	33	1	1	2	2300	10.2679	56	4.8	21.5
0	29	29	1	3	3	3000	12.9758	57.8	4.6	20.8
0	22	22	1	4	3	2900	16.4773	44	0	4
0	10	10	1	5	2	2900	12.9464	56	8	27	1	2	2	3	2	2	2	1	1	3	1	1	4
0	14	14	1	5	2	3000	12.931	58	8	27	1	2	2	3	2	2	2	1	1	3	1	1	4
0	17	17	1	5	3	3120	13	60	7	24	3	3	3		3	3	3	1	3	3	3	3	3
0	14	14	1	5	2	2600	11.6071	56	4.8	26	1	2	2	3	2	2	2	2	2	2	2	2	2
0	5	5	1	5	2	2600	11.6071	56	4.8	21.5
0	3	3	0	5	2	2000	4.16667	120	13	10	5	4	4	3	3	3	3	1	2	3	3	3	4
0	14	14	0	5	3	2913	10.1146	72	7	10	5	5	5	5	5	4	4	4	4	4	4	4	4
0	4	4	1	5	2	2000	12.5	40	0	5	3	3	3	3	3	3	3	3	3	3	3	3	3
0	18	8	1	5	4	2500	5.20833	120	13	10	5	4	4	3	3	3	3	1	2	3	3	3	4
0	7	7	1	5	2	2300	9.58333	60	0	10	3	2	2	4	4	4	4	2	2	3	3	3	3
0	12	12	1	5	3	2913	6.06875	120	13	10	5	4	4	3	3	3	3	1	2	3	3	3	4
0	11	7	1	5	3	3000	5.76923	130	12	10	5	3	3	3	3	3	3	1	2	3	3	3	3
0	4	3	0	4	2	2500	8.68056	72	10	36	4	2	4	4	4	4	4	3	3	3	3	3	4
0	21	21	1	3	3	3000	15	50	2	27	4	4	4	4	4	3	4	3	3	3	3	3	5
0	29	9	1	3	4	4000	17.8571	56	0	9	5	5	5	5	5	5	5	5	5	5	5	5	5
0	19	1	1	4	3	4000	20.8333	48	0	9	4	4	4	4	4	4	4	3	3	3	3	3	4
0	27	22	1	4	4	3000	15.625	48	8	24	3	2	2	3	3	3	3	3	2	3	2	4	4
0	13	13	1	4	3	2913	12.5995	57.8	4.6	20.8	3	3	3	3	3	3	3	3	3	4	3	3	4
0	29	29	1	4	3	2913	12.5995	57.8	4.6	20.8	3	3	3	3	3	3	3	3	3	4	3	3	4
0	3	3	0	5	2	3000	11.7188	64	6	70	3	3	3	3	3	3	3	2	3	3	2	2	3
0	5	5	1	5	2	4000	15.625	64	6	70	3	3	3	3	3	3	3	3	3	3	2	2	3
0	6	6	1	5	2	3000	17.8571	42	0	8	4	3	3	2	3	3	3	4	3	3	3	3	5
0	14	14	1	4	2	3500	18.2292	48	2	48	4	4	4	4	4	4	4	2	3	4	3	4	4
0	22	18	1		3	2913	15.1719	48	0	48	4	4	4	4	4	4	4	2	3	3	3	3	4
0	21	18	1	4	3	3500	18.2292	48	4.6	20.8	4	4	4	4	4	4	4	2	3	4	3	4	4
0	11	11	1	5	3	3500	18.2292	48	0	10	4	4	4	4	4	4	4	4	4	4	4	4	4
0	3	3	0	4	1	2800	14.5833	48	3	56	4	3	2	4	4	4	4	2	3	4	1	4	4
0	15	15	1	5	2	2000	10	50	8	32	3	3	3	3	3	3	3	2	2	2	2	3	3
0	12	11	1	5	2	2000	4.54545	110	10	118	4	3	4	1	4	3	4	1	2	3	2	5	3
0	1	1	0	4	0	2100	7.5	70	10	18	4	3	3	1	3	3	1	1	2	2	1	2	4
0	10	4	1	4	2	3000	15.625	48	0	8	4	3	3	3	3	3	2	3	3	3	2	3	5
0	3	3	1	5	1	3100	19.375	40	0	10	3	3	4	4	4	3	3	2	3	3	4	3	4
0	10	10	1	4	2	3000	16.6667	45	2	21.5	5	5	5	5	5	5	5	3	3	3	4	4	4
0	30	30	1	4	4	4000	25	40	0	9	4	4	4	4	4	4	4	5	5	5	5	5	5
0	4	4	1	4	1	2000	8.33333	60	10	10	3	3	3	3	3	3	3	3	3	3	3	3	3
0	23	17	1	5	4	4000	15.625	64	10	30	3	3	3	3	3	3	3	3	3	3	3	3	3
0	15	7	1	5	3	3000	9.375	80	6	26	3	3	3	3	3	3	3	1	3	3	3	3	4
0	23	17	0	5	3	3000	13.8889	54	0	12	4	3	4	4	3	4	3	1	3	4	4	5	5
0	14	7	1	5	3	2913	12.1375	60	10	24	4	3	4	4		3	4	3	3	3	4	3	4
0	4	4	1	5	2	3200	16.6667	48	0	48	4	4	5	5	5	5	5	4	4	5	5	5	5
0	10	3	1	3		2800	14.5833	48	0	48	4	4	5	5	5	5	5	4	4	5	5	5	5
0	16	16	1	5	3	3000	15.625	48	0	48	3	4	4	4	4	4	3	3	3	3	3	3	3
0	14	7	1	4	2	3000	15.625	48	1	48	4	3	3	3	3	3	3	3	3	3	3	3	3
0	6	6			2	10000	44.6429	56	2	10	5	5	5	5	5	5	5	2	5	5	5	5	5
0	12	5	1	5	2	3100	16.1458	48	0	4	3	2	2	3	3	2	2	2	2	3	2	3	4
0	11	11	1	4	2	3000	15.625	48	0	4	5	5	5	5	5	5	5	2	5	1	2	5	3
0	14	6	1	4	2	2600	9.55882	68	0	4	4	4	4	4	4	4	4	3	3	3	3	3	3
0	22	4	1	3	1	1400	7.14286	49	5	22	4	3	3	4	3	4	3	2	3	3	3	3	4
0	18	18	1	5	5	4000	10	100	4	28	4	3	3	3	4	4	4	3	1	4	4	4	4
0	4	4	0	4	0	2000	10.4167	48	3	10	4	2	2	2	4	2	3	2	3	2	3	4	4
0	1	1	0	4	2	2300	11.9792	48	5	9	4	4	4	4	4	4	4	4	4	4	4	4	4
0	2	2	0	4	1	1800	6.16438	73	7	15	2	3	2	4	2	3	2	3	3	3	3	3	5
0	11	11	1	5	3	4000	20	50	3	20	4	4	4	4	4	4	4	4	4	4	4	4	4
0	3	3	0	4	1	1500	5.35714	70	4	10	3	3	3	3	3	3	3	3	3	3	3	3	3
0	3	3	1	5	1	1800	9.57447	47	3	26	4	3	3	4	3	3	3	1	3	3	3	3	4
0	31	9	1	5	4	5000	20.8333	60	6	12	5	4	4	5	4	5	5	4	4	5	4	5	4
0	9	9	1	5	2	2000	12.5	40	8	10	5	5	5	5	5	5	5	3	3	3	3	4	5
0	9	9	1	5	2	2000	12.5	40	8	10	5	5	5	5	5	5	5	4	4	4	4	3	4
0	13	11	1	4	3	2000	12.5	40	6	10	5	5	5	5	5	5	5	3	4	5	5	5	5
0	18	18	1	4	4	3400	18.4783	46	3	10	3	2	4	5	4	3	4	3	3	5	4	4	4
0	3	3	0	5	0	2500	15.625	40	4	11	4	4	4	4	5	3	2	4	4	3	5	5	4
0	17	9	1	5	3	4000	16.6667	60	4	12	4	4	3	4	4	4	4	5	4	4	4	2	5
0	8	8	0	5	2	2300	12.5	46	7	15	5	4	4	5	3	5	2	3	3	4	5	4	4
0	10	10	1	4	1	3500	17.5	50	3	20	3	4	3	4	4	3	4	5	5	5	4	3	5
0	6	3	1	5	2	3800	19.3878	49	3	26	5	4	4	3	3	5	3	3	4	3	4	3	4
0	14	4	1	5	3	2900	16.4773	44	4	24	4	4	5	4	2	4	4	5	4	5	3	5	5
0	2	2	0	4	1	3800	19.7917	48	8	10	3	4	4	5	3	2	3	4	4	5	3	4	4
0	2	2	1	5	1	2300	14.375	40	8	10	5	5	2	2	2	3	3	3	3	3	3	3	4
0	13	13	1	5	2	2000	10	50	0	11	5	5	5	5	5	5	5	3	3	3	3	3	3
0	11	2	1	5	2	1500	6.69643	56	0	12	4	3	4	4	4	4	4	4	3	3	4	4	4
0	8	2	1	5	3	1500	8.92857	42	6	4	3	3	3	4	4	3	3	2	3	3	3	3	4
0	29	5	1	4	2	2844	14.8125	48	5	27	3	3	4	4	4	4	4	3	3	3	3	3	3
0	19	5	1	5	2	2800	14.5833	48	4	10	4	5	5	5	5	5	5	3	3	4	4	5	5
0	7	7	1	5	2	2000	8.06452	62	6	12	4	4	3	3	4	4	3	3	4	3	3	4	2
0	2	2	1	4	3	2000	10.4167	48	4	13	4	3	3	3	2	5	3	2	4	4	2	4	4
0	12	12	1	5	3	3000	15.625	48	3	20	3	3	3	3	3	4	4	3	3	2	2	2	2
0	5	3	1	5	2	1700	8.85417	48	5	12	3	3	2	2	3	3	2	3	3	4	1	3	4
0	3	2	0	4	1	800	3.63636	55	3	10	4	3	3	3	3	3	4	4	1	1	1	1	3
0	10	10	1	5	2	1900	9.5	50	8	24	3	3	3	3	3	3	3	2	3	3	1	3	3
0	6	5	0	5	2	2600	16.25	40	3	11	4	3	3	3	4	4	3	2	2	3	4	3	4
0	14	9	1	4	2	1500	6.25	60	6	10	3	4	4	4	4	4	4	4	4	4	4	4	4
0	18	18	1	4	1	2500	8.92857	70	4	10	4	4	4	4	4	4	4	4	4	4	4	4	4
0	14	12	1	5	3	2500	10.4167	60	6	10	4	4	4	4	4	4	4	4	4	4	4	4	4
0	8	3	1	4	1	1500	7.5	50	6	10	4	4	3	4	4	4	4	3	3	3	3	3	3
0	5	3	1	5	1	1000	4.16667	60	4	10	4	4	4	4	3	3	3	2	3	3	3	4	4
0	14	5	1	4	2	2000	9.09091	55	3	20	3	3	3	3	3	3	4	4	4	4	4	4	4
0	15	8	1	4	2	1500	7.97872	47	4	9	4	4	4	4	4	4	4	4	4	4	4	4	4
0	20	19	1	4	2	2000	9.09091	55	4	10	4	4	4	4	4	4	4	4	4	4	4	4	4
0	37	3	1	3	2	4000	15.3846	65	3	10	4	4	4	4	4	4	4	4	4	4	4	4	4
0	16	6	1	4	2	1900	7.66129	62	3	12	4	4	4	4	4	4	4	4	4	4	4	4	4
0	5	5	1	4	2	1000	5.55556	45	4	9	4	3	3	3	2	3	2	2	2	3	2	4	4
0	4	4	0	4	1	1500	7.5	50	3	10	4	4	4	4	4	4	4	4	4	4	4	4	4
0	18	18	1	3	2	2000	7.14286	70	4	12	3	3	3	3	3	3	3	3	3	3	3	3	3
0	13	4	1	5	2	1500	6.25	60	6	10	3	4	4	4	4	4	4	4	4	4	4	4	4
0	21	21	1	4	2	1000	4.54545	55	0	10	4	4	3	4	4	4	4	4	4	4	4	4	4
0	36	26	0	4	3	2000	8.33333	60	3	24	3	3	3	3	3	3	3	3	3	3	3	3	3
0	3	1	1	5	3	2500	10.4167	60	6	10	4	4	4	4	4	4	4	4	4	4	4	4	4
0	29	19	1	4	1	1500	7.5	50	6	10	4	4	3	4	4	4	4	3	3	3	3	3	3
0	10	3	1	5	3	1500	7.8125	48	6	10	4	4	3	3	4	3	3	2	3	3	4	3	4
0	13	13	1	5	2	2800	10.2941	68	6	10	5	5	4	3	5	3	3	2	3	2	4	4	4
0	5	5	1	5	4	1500	5.51471	68	5	10	3	3	3	3	5	3	3	3	3	4	3	4	3
0	9	9	1	5	3	3000	15.625	48	0	10	3	3	4	2	4	4	4	3	4	3	2	4	3
0	14	3	1	4	2	2800	14	50	0	8	4	4	4	3	4	3	3	2	3	3	3	4	3
0	10	10	1	5	2	3000	12.5	60	6	17	3	3	4	4	3	4	2	3	4	3	2	4	4
0	14	9	1	4	2	1000	4.16667	60	6	10	3	4	4	4	4	4	4	4	4	4	4	4	4
0	31	18	1	4	1	2000	7.14286	70	4	10	4	4	4	4	4	4	4	4	4	4	4	4	4
0	8	8	1	5	3	2500	10.4167	60	6	10	4	4	4	4	4	4	4	4	4	4	4	4	4
0	8	3	1	4	1	1500	7.5	50	6	10	4	4	3	4	4	4	4	3	3	3	3	3	3
0	5	3	1	5	1	2000	8.33333	60	4	10	4	4	4	4	3	3	3	2	3	3	3	4	4
0	14	5	1	4	2	2000	9.09091	55	3	20	3	3	3	3	3	3	4	4	4	4	4	4	4
0	15	8	1	4	2	2500	13.2979	47	4	9	4	4	4	4	4	4	4	4	4	4	4	4	4
0	20	19	1	4	2	2500	11.3636	55	4	10	4	4	4	4	4	4	4	4	4	4	4	4	4
0	14	9	1	4	2	1500	6.25	60	6	10	3	4	4	4	4	4	4	4	4	4	4	4	4
0	31	18	1	4	1	2500	8.92857	70	4	10	4	4	4	4	4	4	4	4	4	4	4	4	4
0	10	3	1	5	4	3000	17.8571	42	6	10	4	4	3	3	4	3	3	2	3	3	4	3	4
0	13	13	1	5	2	1666	6.125	68	6	10	5	5	4	3	5	3	3	2	3	2	4	4	4
0	5	5	1	5	4	3500	12.8676	68	5	10	3	3	3	3	5	3	3	3	3	4	3	4	3
0	13	13	1	5	2	2000	10.4167	48	5	14	4	4	3	3	4	3	2	2	3	3	3	5	4
0	6	6	1	4	2	2000	10	50	5	12	4	2	2	3	4	3	3	2	3	3	3	3	2
0	13	9	1	5	1	3000	12.5	60	3	13	4	2	4	4	4	3	3	3	2	2	3	3	2
0	14	5	1	5	2	3000	15.625	48	0	12	4	4	4	3	4	3	3	2	3	4	3	5	4
0	9	9	1	5	3	2000	10.4167	48	0	10	3	3	4	2	4	4	4	3	4	3	2	4	3
0	14	3	1	4	2	920	4.6	50	0	8	4	4	4	3	4	3	3	2	3	3	3	4	3
0	10	10	1	5	2	3000	12.5	60	6	17	3	3	4	4	3	4	2	3	4	3	2	4	4
0	7	5	1	4	2	1800	6.92308	65	4	10	4	4	4	3	4	4	3	2	3	3	3	4	3
0	12	5	1	5	2	2000	10	50	4	11	3	2	2	3	2	3	3	3	3	1	1	4	4
0	5	5	1	4	2	2300	10.6481	54	6	10	2	3	4	4	1	1	1	3	4	4	4	4	4
0	33	31	1	3	3	3200	16.6667	48	4	12	1	5	5	5	5	5	4	5	3	3	5	5	5
0	22	22	1	4	2	3000	18.75	40	3	12	5	5	4	4	5	5	5	4	5	5	5	5	5
0	23	1	1	4	2	2500	11.5741	54	4	12	4	4	4	4	4	4	4	4	2	2	2	2	3
0	22	1	1	3	2	2300	11.0577	52	3	9	3	3	4	4	3	3	3	2	2	2	4	4	4
0	24	1	1	3	3	2800	12.2807	57	4	10	1	1	1	1	1	1	1	2	2	2	1	1	2
0	33	33	1	3	4	3000	13.3929	56	5	11	4	4	4	4	4	5	5	4	5	4	5	4	5
0	22	22	1	4	2	2800	12.2807	57	4	10	1	1	1	1	1	1	1	1	1	1	1	1	1
0	21	12	1	4	3	2700	11.25	60	3	9	3	3	4	4	5	4	4	3	4	4	4	4	4
0	26	26	1	3	3	5500	29.8913	46	6	14	2	3	3	3	3	2	4	4	3	3	3	4	4
0	25	25	1	5	4	5000	21.5517	58	7	12	4	4	5	5	5	5	5	4	4	5	5	5	5
0	33	24	1	4	3	3200	16.6667	48	6	17	5	5	5	5	5	5	5	4	4	5	5	5	5
0	30	30	1	4	3	3200	17.0213	47	3	14	5	5	5	5	5	5	5	4	3	5	5	5	5
0	25	25	1	4	3	4500	21.2264	53	3	15	3	3	4	3	3	4	4	4	4	4	3	3	3
0	20	8	1	4	3	2000	12.5	40	0	8	4	4	3	4	4	4	3	2	3	3	3	3	5
0	12	9	0	5	3	2200	13.75	40	10	10	3	2	2	2	1	2	2	1	1	3	3	3	4
0	35	2	0	5	3	3000	15.625	48	0	12	3	3	3	3	3	3	3	3	3	3	3	3	3
0	20	20	0	4	3	1500	5.20833	72	10	28	4	3	4	3	4	4	3	2	2	2	3	3	5
0	8	5	1	5	1	2000	12.5	40	0	8	5	5	5	5	5	5	5	4	4	4	3	5	5
0	9	1	1	4	0	800	5	40	0	40	5	3	3	3	4	3	1	2	4	4	4	4	5
0	19	4	1	5	3	2000	12.5	40	0	10	3	3	3	3	3	3	3	2	2	3	3	3	4
0	8	1	1	5	2	2500	13.0208	48	1	15	3	3	3	4	4	3	4	2	3	3	2	3	5
0	10	2	1	5	2	2500	7.8125	80	2	110	2	3	3	3	3	4	3	3	3	3	3	4	4
0	3	3	0	4	0	2000	5.20833	96	15	27	3	2	1	1	3	1	1	1	2	1	3	2	2
0	4	3	0	5	2	2000	16.6667	30	0	10	4	4	3	4	4	4	3	3	3	3	3	4	4
0	18	2	1	3	2	2800	11.6667	60	10	50	3	3	3	3	3	3	3	3	3	3	4	3	4
0	10	4	1	4	2	2000	10.4167	48	2	16	3	3	4	4	3	3	4	4	4	3	4	4	4
0	6	2	1	5	2	2500	10.4167	60	10	24	3	3	3	3	3	3	3	3	3	3	3	3	3
0	5	5	1	4	2	2700	16.875	40	0	11	3	3	3	3	3	3	3	1	2	3	2	2	3
0	6	5	1	5	2	1500	7.8125	48	0	10	5	1	1	1	5	3	2	3	1	1	4	3	3
0	7	7	1	5	2	1500	6.25	60	10	50		2	2	3	1	2	1	3	2	1	2	1	2
0	18	11	1	5	2	3000	18.75	40	15	40	5	5	5	5	5	5	4	3	4	5	3	4	5
0	3	3	1	5	2	3000	20.8333	36	7	10	1	1	2	2	1	1	2	2	2	1	2	1	1
0	9	9	1	5	2	2500	13.8889	45	24	12	3	2	3	2	3	3	3	4	3	4	3	3	4
0	42	42	0	3	2	3300	14.7321	56	0	56	4	3	3	3	4	4	3	4	3	3	4	4	4
0	8	1	1	4	2	2000	11.1111	45	0	7	3	3	3	3	3	3	3	3	3	4	3	3	4
0	35	30	1	3	3	2000	10.8696	46	4.6	20.8	3	3	3	3	3	3	3	3	3	3	3	3	3
0	25	2	1	4	2	2000	8.33333	60	0	12	3	4	3	2	2	3	2	2	3	4	3	3	3
0	18	18	1	5	2	1800	10.7143	42	3	2	4	4	4	4	4	4	4	3	3	3	3	3	4
0	8	2	1	5	2	1853	9.265	50	0	9	4	4	4	3	4	4	3	1	1	3	3	3	4
0	11	1	1	3	0	1500	9.375	40	0	8	5	5	4	5	5	5	3	2	5	4	4	3	5
0	8	2	1	4	2	2300	11.5	50	0	9	5	5	5	5	5	5	5	5	5	5	5	5	5
0	3	1	0	4	1	2000	9.09091	55	3	14	2	2	2	1	1	1	1	1	1	3	3	3	3
0	3	3	0	3	1	1400	6.36364	55	4	58	3	3	2	3	4	3	3	2	3	3	2	2	3
0	11	8	1	4	2	2000	12.5	40	3	12	4	3	4	4	4	4	4	2	3	4	4	4	4
0	15	2	1	3	1	2500	15.625	40	0	9	4	4	3	4	4	4	3	2	3	3	2	3	3
0	2	2	0	4	2	2000	10.4167	48	6	60	3	3	3	3	3	3	3	2	3	3	3	3	4
0	2	2	0	4	2	2000	10	50	0	56	4	2	3	3	4	4	2	1	1	3	2	3	3
0	14	7	1	3	2	3000	15.625	48	0	56	3	3	4	2	2	3	2	2	1	2	1	2	4
0	16	16	1	3	1	1900	7.91667	60	0	42	4	3	3	3	3	3	3	3	3	3	3	3	3
0	30	23	1	4	2	4000	25	40	0	12	5		3	4	5	4	5	3	4	4	2	2	4
0	3	3	0	4	1	1880	9.4	50	0	10	3	4	3	4	5	3	4	2	3	3	2	3	4
0	29	28	1	4	2	2450	10.2083	60	10	72	3	3	3	4	3	3	3	3	3	3	3	3	3
0	29	2	1	3	2	2500	11.3636	55	4	77	3	3	5	4	4	3	3	3	3	3	3	3	3
0	20	4	1	4	2	2345	4.88542	120	14	1	4	2	2	2	3	4	3	2	3	3	2	3	4
0	26	26	1	3	1	2800	5.55556	126	18	72	5	5	3	3	2	5	4	4	3	5	5	5	5
0	23	2	1	4	2	2243	10.0134	56	0	10	5	3	3	4	4	4	3	1	3	4	3	5	4
0	27	17	0	3	1	3000	15	50	0	10	4	3	3	3	3	4	3	2	4	4	4	3	4
0	19	19	1	5	2	2600	13	50	15	60	5	5	4	5	5	5	5	2	3	5	5	5	5
0	15	7	1	5	3	2400	8.10811	74	5	60	3	1	1	2	3	3	2	2	2	2	3	3	3
0	20	14	1	4	3	2800	17.5	40	0	8	5	5	5	5	5	5	5	5	5	5	5	5	5
0	18	18	1	5	1	3000	16.6667	45	2	40	3	3	3	3	4	3	3	3	2	3	2	3	3
0	18	1	1	4	2	2000	12.5	40	0	8	3	3	3	3	3	3	3	3	3	3	3	3	3
0	12	1	1	4	0	2500	15.625	40	0	48	4	2	2	3	3	3	4	2	2	3	3	3	3
0	16	3	1	3	0	3000	15	50	4	13	3	3	3	4	4	3	3	3	2	2	3	4	4
0	18	13	1	4	2	1000	2.97619	84	11	82	4	3	3	3	3	3	3	3	3	3	3	3	3
0	12	2	1	4	2	2600	15.8537	41	0	6	4	4	3	3	3	3	3	2	3	2	3	4	4
0	23	3	0	4	2	2100	13.125	40	8	14	4	3	3	3	2	3	2	3	3	4	4	4	4
0	22	2	1	4	2	2000	12.5	40	8	15	3	3	3	3	3	3	3	3	3	3	3	3	3
0	17	1	1	3	3	2000	11.9048	42	0	5	4	4	4	4	4	4	4	4	4	4	4	4	4
0	15	11	1	4	0	2400	15	40	14	42	4	3	3	3	4	4	3	3	3	3	3	3	5
0	2	2	0	5	2	1500	8.15217	46	0	10	3	3	3	3	3	3	3	3	3	3	3	3	3
0	18	5	1	4	2	2600	16.25	40	0	40	3	3	3	3	3	3	3	3	3	3	3	3	3
0	3	2	0	5	2	2500	13.8889	45	2	30	4	2	3	3	3	3	3	3	3	3	3	3	3
0	17	4	1	4	2	2500	15.625	40	1	40	4	3	3	3	4	4	3	3	3	4	3	3	4
0	3	2	1	5	2	2400	12	50	0	9	3	4	4	4	3	3	2	3	3	2	3	3	4
0	5	1	1	5	2	2500	10.4167	60	1	17	5	4	4	5	5	5	5	4	4	4	4	4	5
0	19	5	1	4	2	3000	19.7368	38	0	4	4	3	3	3	3	3	3	2	2	3	3	3	3
0	30	4	1	3	3	3600	19.5652	46	0	7	4	4	4	4	4	4	4	3	3	4	3	3	4
0	6	6	1	5	1	3000	13.3929	56	0	12	3	4	4	4	4	4	3	2	4	3	2	4	4
0	2	1	0	4	1	2000	11.1111	45	0	9	5	5	5	5	5	5	5	4	4	4	4	4	4
0	14	14	1	4	1	2000	8.33333	60	4	60	3	3	2	2	3	3	2	2	2	2	3	2	4
0	4	4	0	4	1	2270	9.78448	58	0	10	4	3	3	4	3	1	2	2	3	3	3	3	4
0	17	8	0	4	1	2200	4.58333	120	18	14	5	4	4	4	4	4	4	4	3	2	4	4	4
0	19	8	0	4	2	2500	6.51042	96	4	16	4	3	3	4	4	3	1	2	4	3	3	4	4
0	8	2	1	4	2	2400	10	60	22	50	4	4	2	2	4	1	1	1	4	1	4	5	4
0	9	1	0	4	1	2000	10.8696	46	3	10	4	2	2	2	4	3	2	2	4	3	2	2	5
0	18	8	1	3	2	2000	12.5	40	6	16	4	3	4	3	3	4	3	3	4	4	4	4	5
0	2	1	1	4		2000	5.20833	96	20	72	3	3	3	3	3	4	3	3	3	3	3	3	4
0	13	3	1	4	1	2000	10.4167	48	0	12	4	4	5	5	5	4	5	5	4	4	4	4	4
0	3	1	0	4	1	2358	10.5268	56	4	10	4	3	3	4	3	3	3	3	4	4	4	3	4
0	3	2	0	4		2600	9.28571	70	10	10	5	3	3	3	3	3	3	2	2	3	3	4	3
0	6	2	1	5	2	2500	12.5	50	0	11	3	4	3	4	3	3	2	3	3	4	4	4	4
0	33	10	1	4	1	3300	20.625	40	0	12	5	2	3	3	5	4	3	3	3	3	3	3	3
0	3	1	1	6	0	2100	13.125	40	0	40	3	3	3	3	3	3	3	3	2	3	3	3	4
0	2	2	0	3	1	1000	6.25	40	4	10	4	3	3	3	4	3	4	3	2	3	3	2	4
0	4	4	0	4	0	2100	10.9375	48	6	48	5		4	4	3	5	3	3	5	5	4	4	4
0	4	4	1	4	1	2350	8.39286	70	1	12	3	3	3	4	3	3	3	3	3	3	3	3	4
0	9	9	1	5	1	2311	12.0365	48	4	40	4	4	3	3	4	4	4	2	4	4	4	4	4
0	27	7	1	3	0	500	2.19298	57	0	9	3	3	3	3	3	3	3	2	3	3	3	3	4
0	8	2	1	5	2	4000	18.5185	54	3	63	4	3	3	4	4	4	4	1	3	3	2	4	4
0	7	3	1	4		1800	9	50	8	44	4	3	4	4	4	3	3	3	2	3	3	4	5
0	9	9	1	4	2	2000	8.92857	56	22	16	2	4	2	2	2	4	2	2	2	4	2	4	4
0	2	2	1	3	2	1800	11.25	40	14	12	3	2	2	1	3	3	1	2	1	3	3	4	4
0	27	27	1	3		2400	10.5263	57	7	84	5	1	1	1	2	5	5	1	1	1	5	5	5
0	3	2	0	4		2000	14.2857	35	2	7	3	3	3	3	3	2	2	3	4	2	3	3	3
0	3	1	1	4		2000	14.2857	35	2	7	2	2	3	3	3	3	3	3	3	3	3	3	4
0	2	2	0	4	2	1832	6.54286	70	10	48	4	3	2	3	2	2	3	2	3	3	3	2	4
0	3	3	0	4	1	1880	11.75	40	10	22	3	3	3	3	3	3	3	3	3	3	3	3	3
0	8	1	1	3	1	2500	13.8889	45	0	11	3	3	3	3	4	4	4	3	3	3	2	3	4
0	28	8	1	1	0	1500	9.375	40	0	8	3	3	3	3	3	3	3	3	3	3	3	3	3
0	16	16	1	3	2	2100	10.9375	48	15	40	5	3	3	3	3	5	3	2	3	5	3	5	5
0	16	2	0	4	2	2000	8.33333	60	5	70	4	3	3	3	3	3	3	3	3	3	3	3	3
0	2	2	0	5	2	1500	6.69643	56	3	12	3	3	3	3	4	4	4	4	3	3	3	3	3
0	3	3	1	4	2	2400	10.7143	56	5	70	3	3	3	3	3	3	3	2	2	3	2	2	3
0	16	16	1	3	1	1911	6.37	75	22	9	4	4	3	2	4	3	3	2	3	2	4	4	4
0	2	2	1	4	0	1780	5.5625	80	10	26	4	3	2	2	4	4	4	3	3	3	3	3	3
1 MALE			0 SINGLE	1 HIGH SCHOOL	0 TBD						1 VERY DISSATISFIED
0 FEMALE			1 MARRIED	2 TECHNICAL SCHOOL	1 ASSISTANT						2 DISSATISFIED
				3 SECONDARY SCHOOL	2 RESIDENT						3 NEUTRAL
				4 COLLEGE	3 INTERMEDIATE						4 SATISFIED
				5 BACHELOR	4 ASSOCIATE CHIEF						5 VERY SATISFIED
				6 MASTER	5 CHIEF
